# Supplementary material for: Time trends in prostate cancer screening in Swiss primary care (2010 to 2017) – A retrospective study
Source: PLoS One. 2019 Jun 13;14(6):e0217879. doi: 10.1371/journal.pone.0217879 (PMC6565361; doi:10.1371/journal.pone.0217879)
Supplement: S1 Table — (XLSX) [file pone.0217879.s001.xlsx]

## Sheet: baseline_fup_IR
practice_n	dr_n	pat_n	dr_sex	dr_doby	practice_type	dr_region	n_cons	cons_daily	pat_age_1	pat_age_2	pat_age_3	cron_dis_1	cron_dis_2	cron_dis_3	py_1	py_2	py_3	n_psa_1	n_psa_2	n_psa_3
1	1	1	m	1960 - 1969	Einzelpraxis	PERI	7	24.453	< 55	< 55	55−59 years	0	0	0	0	1.74795	3	0	0	0
1	1	2	m	1960 - 1969	Einzelpraxis	PERI	1	24.453	70−75 years	70−75 years	70−75 years	0	0	0	0	1.98904	0.252055	0	0	0
1	1	3	m	1960 - 1969	Einzelpraxis	PERI	58	24.453	70−75 years	70−75 years	70−75 years	0	0	1	0.972603	2	1.25205	0	0	0
1	1	4	m	1960 - 1969	Einzelpraxis	PERI	50	24.453	< 55	55−59 years	55−59 years	0	1	3	0.750685	2	2.01644	0	1	0
1	1	5	m	1960 - 1969	Einzelpraxis	PERI	39	24.453	65−69 years	65−69 years	65−69 years	0	4	4	0.638356	0	0	0	0	0
1	1	6	m	1960 - 1969	Einzelpraxis	PERI	1	24.453	70−75 years	70−75 years	70−75 years	0	0	1	0	0.70137	1.25205	0	0	0
1	1	7	m	1960 - 1969	Einzelpraxis	PERI	21	24.453	60−64 years	60−64 years	65−69 years	0	0	1	0	1.5726	3	0	0	0
1	1	8	m	1960 - 1969	Einzelpraxis	PERI	1	24.453	< 55	55−59 years	55−59 years	0	0	0	0	0	0.252055	0	0	0
1	1	9	m	1960 - 1969	Einzelpraxis	PERI	1	24.453	< 55	< 55	55−59 years	0	0	0	0	0	0.942466	0	0	0
1	1	10	m	1960 - 1969	Einzelpraxis	PERI	10	24.453	< 55	55−59 years	55−59 years	0	0	1	0.706849	2	1.32055	0	0	0
1	1	11	m	1960 - 1969	Einzelpraxis	PERI	19	24.453	60−64 years	60−64 years	65−69 years	0	0	0	0.876712	2	1.20822	0	0	0
1	1	12	m	1960 - 1969	Einzelpraxis	PERI	21	24.453	65−69 years	65−69 years	65−69 years	0	0	0	0	0.339726	0	0	0	0
1	1	13	m	1960 - 1969	Einzelpraxis	PERI	11	24.453	70−75 years	70−75 years	70−75 years	0	0	0	0.542466	2	0.252055	0	0	0
1	1	14	m	1960 - 1969	Einzelpraxis	PERI	29	24.453	60−64 years	65−69 years	65−69 years	0	0	0	0.813699	2	3	0	0	0
1	1	15	m	1960 - 1969	Einzelpraxis	PERI	17	24.453	65−69 years	70−75 years	70−75 years	0	0	1	0.70137	2	2.25479	0	0	0
1	1	16	m	1960 - 1969	Einzelpraxis	PERI	10	24.453	< 55	< 55	< 55	0	0	1	0	0	1.74795	0	0	0
1	1	17	m	1960 - 1969	Einzelpraxis	PERI	16	24.453	< 55	< 55	< 55	0	0	0	0	0	2.74795	0	0	0
1	1	18	m	1960 - 1969	Einzelpraxis	PERI	14	24.453	55−59 years	60−64 years	60−64 years	0	0	0	0	0	2.66301	0	0	0
1	1	19	m	1960 - 1969	Einzelpraxis	PERI	17	24.453	< 55	55−59 years	55−59 years	0	1	1	0.638356	2	1.56164	0	0	0
1	1	20	m	1960 - 1969	Einzelpraxis	PERI	19	24.453	55−59 years	55−59 years	55−59 years	0	1	3	0.715068	1.70959	0	0	0	0
1	1	21	m	1960 - 1969	Einzelpraxis	PERI	37	24.453	< 55	< 55	< 55	0	1	2	0	0	0.745205	0	0	0
1	1	22	m	1960 - 1969	Einzelpraxis	PERI	82	24.453	65−69 years	65−69 years	70−75 years	0	2	6	0.868493	2	3	0	1	0
1	1	23	m	1960 - 1969	Einzelpraxis	PERI	25	24.453	60−64 years	60−64 years	60−64 years	0	0	2	0.523288	2	2.30411	0	1	1
1	1	24	m	1960 - 1969	Einzelpraxis	PERI	24	24.453	55−59 years	55−59 years	60−64 years	0	2	4	0.860274	2	3	0	0	0
1	1	25	m	1960 - 1969	Einzelpraxis	PERI	62	24.453	60−64 years	60−64 years	65−69 years	0	7	10	0.890411	2	3	0	0	0
1	1	26	m	1960 - 1969	Einzelpraxis	PERI	39	24.453	< 55	< 55	< 55	0	1	4	0	0	1.74795	0	0	0
1	1	27	m	1960 - 1969	Einzelpraxis	PERI	105	24.453	60−64 years	65−69 years	65−69 years	0	1	7	0.926027	2	3	0	1	0
1	1	28	m	1960 - 1969	Einzelpraxis	PERI	4	24.453	< 55	55−59 years	55−59 years	0	0	0	0.835616	2	3	0	0	0
1	1	29	m	1960 - 1969	Einzelpraxis	PERI	17	24.453	< 55	< 55	< 55	0	1	2	0	0	2.74795	0	0	0
1	1	30	m	1960 - 1969	Einzelpraxis	PERI	11	24.453	< 55	< 55	< 55	0	0	0	0	0	2.74795	0	0	0
1	1	31	m	1960 - 1969	Einzelpraxis	PERI	18	24.453	< 55	55−59 years	55−59 years	0	3	3	0.361644	2	3	0	0	0
1	1	32	m	1960 - 1969	Einzelpraxis	PERI	4	24.453	< 55	55−59 years	55−59 years	0	0	2	0	0.969863	3	0	0	0
1	1	33	m	1960 - 1969	Einzelpraxis	PERI	76	24.453	70−75 years	70−75 years	> 75	0	1	4	0.906849	0.252055	0	0	0	0
1	1	34	m	1960 - 1969	Einzelpraxis	PERI	11	24.453	< 55	< 55	< 55	0	0	1	0	0	2.74795	0	0	0
1	1	35	m	1960 - 1969	Einzelpraxis	PERI	4	24.453	< 55	55−59 years	55−59 years	0	0	0	0.243836	2	3	0	0	0
1	1	36	m	1960 - 1969	Einzelpraxis	PERI	34	24.453	< 55	55−59 years	55−59 years	0	2	3	0.936986	2	3	0	0	0
1	1	37	m	1960 - 1969	Einzelpraxis	PERI	28	24.453	65−69 years	65−69 years	70−75 years	0	1	2	0.736986	2	1.51233	0	0	0
1	1	38	m	1960 - 1969	Einzelpraxis	PERI	49	24.453	65−69 years	65−69 years	70−75 years	0	5	6	0.936986	2	3	0	0	0
1	1	39	m	1960 - 1969	Einzelpraxis	PERI	14	24.453	< 55	< 55	< 55	0	0	3	0	0	0.923288	0	0	0
1	1	40	m	1960 - 1969	Einzelpraxis	PERI	32	24.453	60−64 years	60−64 years	60−64 years	0	3	3	0.983562	2	3	0	0	0
1	1	41	m	1960 - 1969	Einzelpraxis	PERI	46	24.453	< 55	55−59 years	55−59 years	0	3	4	0.8	2	3	0	0	0
1	1	42	m	1960 - 1969	Einzelpraxis	PERI	7	24.453	< 55	55−59 years	55−59 years	0	1	1	0.2	2	3	0	0	0
1	1	43	m	1960 - 1969	Einzelpraxis	PERI	10	24.453	< 55	< 55	< 55	0	0	0	0	0	2.74795	0	0	0
1	1	44	m	1960 - 1969	Einzelpraxis	PERI	62	24.453	65−69 years	65−69 years	70−75 years	0	0	2	0.649315	0.638356	0	0	0	0
1	1	45	m	1960 - 1969	Einzelpraxis	PERI	11	24.453	60−64 years	60−64 years	60−64 years	0	0	0	0.493151	2	3	0	0	0
1	1	46	m	1960 - 1969	Einzelpraxis	PERI	12	24.453	< 55	< 55	< 55	0	0	2	0	0	0.745205	0	0	0
1	1	47	m	1960 - 1969	Einzelpraxis	PERI	4	24.453	< 55	< 55	55−59 years	0	0	0	0	1.66849	3	0	0	0
1	1	48	m	1960 - 1969	Einzelpraxis	PERI	24	24.453	55−59 years	60−64 years	60−64 years	0	0	1	0.276712	2	3	0	0	0
1	1	49	m	1960 - 1969	Einzelpraxis	PERI	3	24.453	55−59 years	55−59 years	55−59 years	0	0	0	0	1.4	3	0	0	0
1	1	50	m	1960 - 1969	Einzelpraxis	PERI	46	24.453	65−69 years	70−75 years	70−75 years	0	0	2	0.4	2	3	0	0	0
1	1	51	m	1960 - 1969	Einzelpraxis	PERI	4	24.453	65−69 years	65−69 years	70−75 years	0	0	1	0	1.16438	3	0	0	0
1	1	52	m	1960 - 1969	Einzelpraxis	PERI	28	24.453	65−69 years	65−69 years	70−75 years	0	2	2	0.931507	2	3	0	0	0
1	1	53	m	1960 - 1969	Einzelpraxis	PERI	18	24.453	< 55	< 55	< 55	0	1	1	0	0	0.745205	0	0	0
1	1	54	m	1960 - 1969	Einzelpraxis	PERI	3	24.453	< 55	< 55	55−59 years	0	0	0	0	0.747945	3	0	0	0
1	1	55	m	1960 - 1969	Einzelpraxis	PERI	20	24.453	70−75 years	70−75 years	> 75	0	0	1	0.994521	1.25205	0	0	0	0
1	1	56	m	1960 - 1969	Einzelpraxis	PERI	10	24.453	55−59 years	55−59 years	55−59 years	0	0	0	0.994521	2	3	0	0	0
1	1	57	m	1960 - 1969	Einzelpraxis	PERI	23	24.453	< 55	< 55	55−59 years	0	0	2	0	1.74795	3	0	0	0
1	1	58	m	1960 - 1969	Einzelpraxis	PERI	17	24.453	< 55	< 55	< 55	0	0	0	0	0	1.74795	0	0	0
1	1	59	m	1960 - 1969	Einzelpraxis	PERI	17	24.453	55−59 years	55−59 years	60−64 years	0	2	2	0.342466	2	1.83836	0	0	0
1	1	60	m	1960 - 1969	Einzelpraxis	PERI	39	24.453	60−64 years	65−69 years	65−69 years	0	0	1	0.8	2	1.09315	0	0	0
1	1	61	m	1960 - 1969	Einzelpraxis	PERI	29	24.453	< 55	< 55	< 55	0	1	1	0	0	0.745205	0	0	0
1	1	62	m	1960 - 1969	Einzelpraxis	PERI	27	24.453	60−64 years	60−64 years	65−69 years	0	0	1	0.353425	2	3	0	0	0
1	1	63	m	1960 - 1969	Einzelpraxis	PERI	27	24.453	70−75 years	70−75 years	70−75 years	0	1	2	0.986301	2	0.252055	0	0	0
1	1	64	m	1960 - 1969	Einzelpraxis	PERI	22	24.453	< 55	55−59 years	55−59 years	0	1	1	0.750685	2	3	0	0	0
1	1	65	m	1960 - 1969	Einzelpraxis	PERI	34	24.453	70−75 years	> 75	> 75	0	1	2	0.232877	0	0	0	0	0
1	1	66	m	1960 - 1969	Einzelpraxis	PERI	3	24.453	55−59 years	55−59 years	60−64 years	0	0	0	0	0.972603	2.29041	0	0	0
1	1	67	m	1960 - 1969	Einzelpraxis	PERI	61	24.453	55−59 years	60−64 years	60−64 years	0	0	3	0.841096	0.605479	0	0	0	0
1	1	68	m	1960 - 1969	Einzelpraxis	PERI	1	24.453	55−59 years	60−64 years	60−64 years	0	0	0	0	0	1.33425	0	0	0
1	1	69	m	1960 - 1969	Einzelpraxis	PERI	2	24.453	< 55	55−59 years	55−59 years	0	0	0	0	0	1.34795	0	0	0
1	1	70	m	1960 - 1969	Einzelpraxis	PERI	2	24.453	< 55	< 55	< 55	0	0	0	0	0	0.745205	0	0	0
1	1	71	m	1960 - 1969	Einzelpraxis	PERI	9	24.453	55−59 years	60−64 years	60−64 years	0	0	1	0	0.441096	3	0	0	0
1	1	72	m	1960 - 1969	Einzelpraxis	PERI	116	24.453	70−75 years	70−75 years	70−75 years	0	1	6	0.890411	2	0.693151	0	2	0
1	1	73	m	1960 - 1969	Einzelpraxis	PERI	3	24.453	< 55	< 55	< 55	0	0	1	0	0	0.745205	0	0	0
1	1	74	m	1960 - 1969	Einzelpraxis	PERI	21	24.453	60−64 years	60−64 years	65−69 years	0	1	3	0.824658	0.147945	0	0	0	0
1	1	75	m	1960 - 1969	Einzelpraxis	PERI	14	24.453	60−64 years	60−64 years	65−69 years	0	2	4	0.821918	2	3	0	0	0
1	1	76	m	1960 - 1969	Einzelpraxis	PERI	50	24.453	65−69 years	65−69 years	65−69 years	0	2	6	0.69589	0	0	0	0	0
1	1	77	m	1960 - 1969	Einzelpraxis	PERI	33	24.453	55−59 years	55−59 years	60−64 years	0	1	2	0.534247	1.23014	0	0	0	0
1	1	78	m	1960 - 1969	Einzelpraxis	PERI	8	24.453	60−64 years	60−64 years	65−69 years	0	1	1	0.284932	2	3	0	0	0
1	1	79	m	1960 - 1969	Einzelpraxis	PERI	31	24.453	< 55	55−59 years	55−59 years	0	0	0	0.750685	2	3	0	0	1
1	1	80	m	1960 - 1969	Einzelpraxis	PERI	20	24.453	55−59 years	55−59 years	60−64 years	0	0	2	0	1.77808	3	0	0	0
1	1	81	m	1960 - 1969	Einzelpraxis	PERI	22	24.453	55−59 years	55−59 years	55−59 years	0	1	2	0.975342	2	3	0	0	0
1	1	82	m	1960 - 1969	Einzelpraxis	PERI	1	24.453	55−59 years	60−64 years	60−64 years	0	0	0	0	0	2.37808	0	0	0
1	1	83	m	1960 - 1969	Einzelpraxis	PERI	1	24.453	55−59 years	60−64 years	60−64 years	0	0	0	0	0	2.94247	0	0	0
1	1	84	m	1960 - 1969	Einzelpraxis	PERI	15	24.453	< 55	55−59 years	55−59 years	0	0	0	0	1.99452	3	0	0	0
1	1	85	m	1960 - 1969	Einzelpraxis	PERI	37	24.453	60−64 years	65−69 years	65−69 years	0	1	2	1.00274	2	3	0	0	0
1	1	86	m	1960 - 1969	Einzelpraxis	PERI	12	24.453	65−69 years	65−69 years	65−69 years	0	1	1	0.583562	2	3	0	0	0
1	1	87	m	1960 - 1969	Einzelpraxis	PERI	35	24.453	65−69 years	65−69 years	70−75 years	0	2	2	0.40274	0	0	0	0	0
1	1	88	m	1960 - 1969	Einzelpraxis	PERI	23	24.453	60−64 years	60−64 years	65−69 years	0	2	2	0.243836	1.52055	0	0	0	0
1	1	89	m	1960 - 1969	Einzelpraxis	PERI	1	24.453	< 55	55−59 years	55−59 years	0	0	0	0	1.49041	3	0	0	0
1	1	90	m	1960 - 1969	Einzelpraxis	PERI	15	24.453	< 55	< 55	55−59 years	0	0	0	0	0.747945	3	0	0	0
1	1	91	m	1960 - 1969	Einzelpraxis	PERI	9	24.453	60−64 years	60−64 years	60−64 years	0	0	1	0.621918	2	3	0	0	0
1	1	92	m	1960 - 1969	Einzelpraxis	PERI	1	24.453	65−69 years	65−69 years	70−75 years	0	0	0	0.273973	2	3	0	0	0
1	1	93	m	1960 - 1969	Einzelpraxis	PERI	3	24.453	65−69 years	70−75 years	70−75 years	0	0	0	0	0.213699	2.25479	0	0	0
1	1	94	m	1960 - 1969	Einzelpraxis	PERI	6	24.453	< 55	< 55	< 55	0	0	1	0	0	1.74795	0	0	0
1	1	95	m	1960 - 1969	Einzelpraxis	PERI	12	24.453	60−64 years	60−64 years	65−69 years	0	0	2	0	1.4137	3	0	0	0
1	1	96	m	1960 - 1969	Einzelpraxis	PERI	30	24.453	70−75 years	70−75 years	70−75 years	0	0	0	0.484932	2	0.739726	0	0	0
1	1	97	m	1960 - 1969	Einzelpraxis	PERI	22	24.453	60−64 years	60−64 years	65−69 years	0	1	3	0.619178	1.73151	0	0	0	0
1	1	98	m	1960 - 1969	Einzelpraxis	PERI	29	24.453	55−59 years	60−64 years	60−64 years	0	3	5	0.89863	1.34521	0	0	0	0
1	1	99	m	1960 - 1969	Einzelpraxis	PERI	18	24.453	60−64 years	65−69 years	65−69 years	0	0	0	0	1.29589	1.68493	0	0	0
1	1	100	m	1960 - 1969	Einzelpraxis	PERI	1	24.453	65−69 years	65−69 years	65−69 years	0	0	0	0	1.39452	3	0	0	0
1	1	101	m	1960 - 1969	Einzelpraxis	PERI	13	24.453	65−69 years	70−75 years	70−75 years	0	0	2	0	1.45205	3	0	0	0
1	1	102	m	1960 - 1969	Einzelpraxis	PERI	55	24.453	65−69 years	65−69 years	70−75 years	0	0	0	0.493151	2	0.465753	0	1	0
1	1	103	m	1960 - 1969	Einzelpraxis	PERI	10	24.453	< 55	< 55	< 55	0	0	2	0	0	0.843836	0	0	0
1	1	104	m	1960 - 1969	Einzelpraxis	PERI	13	24.453	60−64 years	65−69 years	65−69 years	0	0	1	0	1.70959	3	0	0	0
1	1	105	m	1960 - 1969	Einzelpraxis	PERI	1	24.453	55−59 years	55−59 years	60−64 years	0	0	0	0	0	1.59178	0	0	0
1	1	106	m	1960 - 1969	Einzelpraxis	PERI	3	24.453	< 55	55−59 years	55−59 years	0	0	0	0	1.09041	3	0	1	0
1	1	107	m	1960 - 1969	Einzelpraxis	PERI	12	24.453	< 55	< 55	55−59 years	0	1	1	0	0.747945	3	0	0	0
1	1	108	m	1960 - 1969	Einzelpraxis	PERI	6	24.453	55−59 years	55−59 years	60−64 years	0	0	0	0	0	1.21644	0	0	0
1	1	109	m	1960 - 1969	Einzelpraxis	PERI	36	24.453	60−64 years	65−69 years	65−69 years	0	1	3	0.915068	0.378082	0	0	0	0
1	1	110	m	1960 - 1969	Einzelpraxis	PERI	31	24.453	65−69 years	65−69 years	65−69 years	0	1	2	0.353425	2	3	0	0	0
1	1	111	m	1960 - 1969	Einzelpraxis	PERI	11	24.453	< 55	< 55	55−59 years	0	0	0	0	1.62192	3	0	0	0
1	1	112	m	1960 - 1969	Einzelpraxis	PERI	9	24.453	< 55	< 55	< 55	0	0	0	0	0	2.74795	0	0	0
1	1	113	m	1960 - 1969	Einzelpraxis	PERI	52	24.453	60−64 years	65−69 years	65−69 years	0	0	7	0.936986	2	3	0	0	0
1	1	114	m	1960 - 1969	Einzelpraxis	PERI	39	24.453	60−64 years	65−69 years	65−69 years	0	0	1	0.975342	0.361644	0	0	1	0
1	1	115	m	1960 - 1969	Einzelpraxis	PERI	2	24.453	< 55	< 55	< 55	0	0	1	0	0	2.74795	0	0	0
1	1	116	m	1960 - 1969	Einzelpraxis	PERI	38	24.453	60−64 years	60−64 years	60−64 years	0	1	3	0.956164	2	3	0	1	1
1	1	117	m	1960 - 1969	Einzelpraxis	PERI	15	24.453	60−64 years	65−69 years	65−69 years	0	1	2	0.090411	2	3	0	0	0
1	1	118	m	1960 - 1969	Einzelpraxis	PERI	2	24.453	60−64 years	65−69 years	65−69 years	0	0	0	0.627397	2	3	0	0	0
1	1	119	m	1960 - 1969	Einzelpraxis	PERI	14	24.453	< 55	55−59 years	55−59 years	0	1	3	0.750685	2	3	0	0	0
1	1	120	m	1960 - 1969	Einzelpraxis	PERI	11	24.453	60−64 years	65−69 years	65−69 years	0	0	2	0	0.912329	3	0	0	0
1	1	121	m	1960 - 1969	Einzelpraxis	PERI	15	24.453	< 55	< 55	55−59 years	0	0	0	0	0.942466	0	0	0	0
1	1	122	m	1960 - 1969	Einzelpraxis	PERI	18	24.453	< 55	< 55	55−59 years	0	0	1	0	0.747945	3	0	0	0
1	1	123	m	1960 - 1969	Einzelpraxis	PERI	33	24.453	55−59 years	55−59 years	60−64 years	0	0	3	0.416438	2	3	0	1	0
1	1	124	m	1960 - 1969	Einzelpraxis	PERI	25	24.453	55−59 years	60−64 years	60−64 years	0	0	1	0.975342	2	3	0	0	0
1	1	125	m	1960 - 1969	Einzelpraxis	PERI	17	24.453	< 55	55−59 years	55−59 years	0	0	0	0	1.30685	3	0	0	0
1	1	126	m	1960 - 1969	Einzelpraxis	PERI	45	24.453	55−59 years	55−59 years	55−59 years	0	4	7	0.950685	2	3	0	0	0
1	1	127	m	1960 - 1969	Einzelpraxis	PERI	40	24.453	< 55	< 55	55−59 years	0	0	1	0	1.74795	3	0	0	0
1	1	128	m	1960 - 1969	Einzelpraxis	PERI	9	24.453	< 55	< 55	< 55	0	0	1	0	0	2.74795	0	0	0
1	1	129	m	1960 - 1969	Einzelpraxis	PERI	9	24.453	< 55	< 55	55−59 years	0	1	1	0	1.74795	3	0	0	0
1	1	130	m	1960 - 1969	Einzelpraxis	PERI	1	24.453	60−64 years	60−64 years	65−69 years	0	0	0	0.120548	2	3	0	0	0
1	1	131	m	1960 - 1969	Einzelpraxis	PERI	36	24.453	65−69 years	65−69 years	70−75 years	0	3	7	0.934247	1.5589	0	0	0	0
1	1	132	m	1960 - 1969	Einzelpraxis	PERI	11	24.453	55−59 years	55−59 years	60−64 years	0	0	1	0.964384	2	0.380822	0	1	0
1	1	133	m	1960 - 1969	Einzelpraxis	PERI	3	24.453	< 55	< 55	55−59 years	0	0	0	0	0	2.16986	0	0	0
1	1	134	m	1960 - 1969	Einzelpraxis	PERI	115	24.453	70−75 years	70−75 years	70−75 years	0	5	7	0.953425	2	0.252055	0	0	0
1	1	135	m	1960 - 1969	Einzelpraxis	PERI	23	24.453	55−59 years	55−59 years	60−64 years	0	3	3	0.871233	2	3	0	0	0
1	1	136	m	1960 - 1969	Einzelpraxis	PERI	3	24.453	70−75 years	70−75 years	> 75	0	0	0	0	0.208219	0	0	0	0
1	1	137	m	1960 - 1969	Einzelpraxis	PERI	2	24.453	60−64 years	60−64 years	65−69 years	0	0	0	0.145205	2	3	0	0	0
1	1	138	m	1960 - 1969	Einzelpraxis	PERI	1	24.453	< 55	< 55	55−59 years	0	0	0	0	1.74795	3	0	0	0
1	1	139	m	1960 - 1969	Einzelpraxis	PERI	7	24.453	60−64 years	60−64 years	65−69 years	0	0	0	1.00274	2	3	0	0	1
1	1	140	m	1960 - 1969	Einzelpraxis	PERI	17	24.453	< 55	55−59 years	55−59 years	0	0	0	0.832877	0.819178	0	0	0	0
1	1	141	m	1960 - 1969	Einzelpraxis	PERI	33	24.453	< 55	55−59 years	55−59 years	0	0	1	0.912329	2	0.706849	0	0	0
1	1	142	m	1960 - 1969	Einzelpraxis	PERI	59	24.453	70−75 years	70−75 years	> 75	0	3	5	0.972603	0.252055	0	0	0	0
1	1	143	m	1960 - 1969	Einzelpraxis	PERI	55	24.453	< 55	55−59 years	55−59 years	0	2	4	0.323288	2	3	0	1	0
1	1	144	m	1960 - 1969	Einzelpraxis	PERI	14	24.453	60−64 years	65−69 years	65−69 years	0	1	2	0.484932	0.142466	0	0	0	0
1	1	145	m	1960 - 1969	Einzelpraxis	PERI	27	24.453	< 55	< 55	55−59 years	0	0	1	0	1.74795	3	0	0	0
1	1	146	m	1960 - 1969	Einzelpraxis	PERI	42	24.453	65−69 years	65−69 years	70−75 years	0	3	5	0.947945	2	3	0	0	0
1	1	147	m	1960 - 1969	Einzelpraxis	PERI	11	24.453	< 55	< 55	< 55	0	0	0	0	0	0.315068	0	0	0
1	1	148	m	1960 - 1969	Einzelpraxis	PERI	10	24.453	< 55	< 55	< 55	0	1	1	0	0	0.745205	0	0	0
1	1	149	m	1960 - 1969	Einzelpraxis	PERI	8	24.453	60−64 years	60−64 years	60−64 years	0	2	2	0.679452	2	3	0	0	0
1	1	150	m	1960 - 1969	Einzelpraxis	PERI	1	24.453	60−64 years	65−69 years	65−69 years	0	0	0	0	1.77534	3	0	0	0
1	1	151	m	1960 - 1969	Einzelpraxis	PERI	28	24.453	55−59 years	60−64 years	60−64 years	0	1	1	0.90411	0.452055	0	0	0	0
1	1	152	m	1960 - 1969	Einzelpraxis	PERI	13	24.453	< 55	< 55	< 55	0	0	0	0	0	1.74795	0	0	0
1	1	153	m	1960 - 1969	Einzelpraxis	PERI	1	24.453	< 55	< 55	55−59 years	0	0	0	0	1.4	3	0	0	0
1	1	154	m	1960 - 1969	Einzelpraxis	PERI	10	24.453	55−59 years	60−64 years	60−64 years	0	0	1	0	0.654795	3	0	0	0
1	1	155	m	1960 - 1969	Einzelpraxis	PERI	71	24.453	70−75 years	70−75 years	70−75 years	0	0	6	0.279452	2	1.25205	0	0	0
1	1	156	m	1960 - 1969	Einzelpraxis	PERI	21	24.453	< 55	55−59 years	55−59 years	0	0	1	0.936986	2	3	0	0	1
1	1	157	m	1960 - 1969	Einzelpraxis	PERI	26	24.453	< 55	< 55	55−59 years	0	0	2	0	0.747945	3	0	0	0
1	1	158	m	1960 - 1969	Einzelpraxis	PERI	23	24.453	< 55	< 55	< 55	0	1	2	0	0	0.745205	0	0	0
1	1	159	m	1960 - 1969	Einzelpraxis	PERI	22	24.453	70−75 years	70−75 years	> 75	0	0	1	0.857534	0.252055	0	0	0	0
1	1	160	m	1960 - 1969	Einzelpraxis	PERI	1	24.453	< 55	< 55	< 55	0	0	0	0	0	1.74795	0	0	0
1	1	161	m	1960 - 1969	Einzelpraxis	PERI	28	24.453	< 55	< 55	< 55	0	0	1	0	0	1.74795	0	0	0
1	1	162	m	1960 - 1969	Einzelpraxis	PERI	6	24.453	< 55	< 55	< 55	0	0	0	0	0	1.74795	0	0	0
1	1	163	m	1960 - 1969	Einzelpraxis	PERI	23	24.453	< 55	55−59 years	55−59 years	0	1	2	0.649315	2	3	0	0	0
1	1	164	m	1960 - 1969	Einzelpraxis	PERI	13	24.453	< 55	< 55	< 55	0	0	0	0	0	1.74795	0	0	0
1	1	165	m	1960 - 1969	Einzelpraxis	PERI	1	24.453	65−69 years	65−69 years	70−75 years	0	0	0	0.956164	2	3	0	0	0
1	1	166	m	1960 - 1969	Einzelpraxis	PERI	18	24.453	60−64 years	65−69 years	65−69 years	0	0	1	0	1.95342	3	0	0	0
1	1	167	m	1960 - 1969	Einzelpraxis	PERI	24	24.453	65−69 years	70−75 years	70−75 years	0	0	3	0.0739726	2	3	0	1	0
1	1	168	m	1960 - 1969	Einzelpraxis	PERI	2	24.453	65−69 years	65−69 years	70−75 years	0	0	0	0.00547945	2	3	0	0	0
1	1	169	m	1960 - 1969	Einzelpraxis	PERI	12	24.453	< 55	< 55	55−59 years	0	0	2	0	0.443836	3	0	0	0
1	1	170	m	1960 - 1969	Einzelpraxis	PERI	25	24.453	60−64 years	60−64 years	60−64 years	0	1	3	0.761644	1.58356	0	0	0	0
1	1	171	m	1960 - 1969	Einzelpraxis	PERI	54	24.453	60−64 years	60−64 years	60−64 years	0	2	8	0.791781	2	3	0	1	0
1	1	172	m	1960 - 1969	Einzelpraxis	PERI	14	24.453	< 55	< 55	55−59 years	0	0	0	0	1.74795	3	0	0	0
1	1	173	m	1960 - 1969	Einzelpraxis	PERI	1	24.453	< 55	< 55	< 55	0	1	1	0	0	0.745205	0	0	0
1	1	174	m	1960 - 1969	Einzelpraxis	PERI	14	24.453	55−59 years	55−59 years	55−59 years	0	2	2	0.876712	2	3	0	0	0
1	1	175	m	1960 - 1969	Einzelpraxis	PERI	1	24.453	60−64 years	60−64 years	65−69 years	0	0	0	0	0	2.10959	0	0	0
1	1	176	m	1960 - 1969	Einzelpraxis	PERI	12	24.453	< 55	55−59 years	55−59 years	0	0	1	0.358904	2	3	0	0	0
1	1	177	m	1960 - 1969	Einzelpraxis	PERI	25	24.453	65−69 years	65−69 years	65−69 years	0	0	0	0.70411	2	1.30137	0	0	0
1	1	178	m	1960 - 1969	Einzelpraxis	PERI	1	24.453	55−59 years	60−64 years	60−64 years	0	1	1	0.257534	2	3	0	0	0
1	1	179	m	1960 - 1969	Einzelpraxis	PERI	11	24.453	55−59 years	55−59 years	60−64 years	0	0	1	0.526027	2	1.91507	0	0	0
1	1	180	m	1960 - 1969	Einzelpraxis	PERI	50	24.453	< 55	55−59 years	55−59 years	0	1	2	0.594521	0	0	0	0	0
1	1	181	m	1960 - 1969	Einzelpraxis	PERI	73	24.453	70−75 years	70−75 years	> 75	0	3	8	0.972603	0.252055	0	0	0	0
1	1	182	m	1960 - 1969	Einzelpraxis	PERI	5	24.453	< 55	< 55	< 55	0	0	0	0	0	1.74795	0	0	0
1	1	183	m	1960 - 1969	Einzelpraxis	PERI	22	24.453	55−59 years	55−59 years	60−64 years	0	3	4	0.80274	2	3	0	0	0
1	1	184	m	1960 - 1969	Einzelpraxis	PERI	2	24.453	55−59 years	60−64 years	60−64 years	0	0	0	0.0712329	2	3	0	0	0
1	1	185	m	1960 - 1969	Einzelpraxis	PERI	2	24.453	70−75 years	70−75 years	> 75	0	0	0	0	1.24658	0	0	0	0
1	1	186	m	1960 - 1969	Einzelpraxis	PERI	22	24.453	60−64 years	65−69 years	65−69 years	0	0	0	0	0	1.23014	0	0	0
1	1	187	m	1960 - 1969	Einzelpraxis	PERI	26	24.453	60−64 years	60−64 years	65−69 years	0	1	1	0.610959	2	1.19726	0	0	0
1	1	188	m	1960 - 1969	Einzelpraxis	PERI	11	24.453	55−59 years	55−59 years	60−64 years	0	0	1	0.454795	1.97808	0	0	0	0
1	1	189	m	1960 - 1969	Einzelpraxis	PERI	14	24.453	60−64 years	60−64 years	65−69 years	0	0	2	0.243836	1.16164	0	0	0	0
1	1	190	m	1960 - 1969	Einzelpraxis	PERI	1	24.453	< 55	< 55	55−59 years	0	0	0	0	0	2.41644	0	0	0
1	1	191	m	1960 - 1969	Einzelpraxis	PERI	1	24.453	< 55	< 55	< 55	0	0	1	0	0	2.74795	0	0	0
1	1	192	m	1960 - 1969	Einzelpraxis	PERI	57	24.453	60−64 years	65−69 years	65−69 years	0	4	10	0.912329	2	3	0	0	0
1	1	193	m	1960 - 1969	Einzelpraxis	PERI	11	24.453	65−69 years	65−69 years	70−75 years	0	2	2	0.120548	2	3	0	0	0
1	1	194	m	1960 - 1969	Einzelpraxis	PERI	15	24.453	< 55	< 55	< 55	0	0	1	0	0	1.74795	0	0	0
1	1	195	m	1960 - 1969	Einzelpraxis	PERI	30	24.453	60−64 years	65−69 years	65−69 years	0	0	1	0	1.8137	3	0	1	0
1	1	196	m	1960 - 1969	Einzelpraxis	PERI	20	24.453	< 55	< 55	< 55	0	0	1	0	0	0.745205	0	0	0
1	1	197	m	1960 - 1969	Einzelpraxis	PERI	14	24.453	< 55	55−59 years	55−59 years	0	0	0	0.257534	2	3	0	0	0
1	1	198	m	1960 - 1969	Einzelpraxis	PERI	25	24.453	65−69 years	65−69 years	70−75 years	0	0	3	0.893151	2	3	0	0	0
1	1	199	m	1960 - 1969	Einzelpraxis	PERI	2	24.453	55−59 years	60−64 years	60−64 years	0	0	0	0	0.213699	3	0	0	0
1	1	200	m	1960 - 1969	Einzelpraxis	PERI	1	24.453	60−64 years	65−69 years	65−69 years	0	0	0	0.358904	2	3	0	0	0
1	1	201	m	1960 - 1969	Einzelpraxis	PERI	13	24.453	65−69 years	65−69 years	70−75 years	0	0	1	0.410959	2	3	0	0	0
1	1	202	m	1960 - 1969	Einzelpraxis	PERI	17	24.453	60−64 years	60−64 years	65−69 years	0	2	2	0.490411	2	3	0	0	0
1	1	203	m	1960 - 1969	Einzelpraxis	PERI	31	24.453	65−69 years	70−75 years	70−75 years	0	0	0	0	1.87397	3	0	0	1
1	1	204	m	1960 - 1969	Einzelpraxis	PERI	8	24.453	< 55	55−59 years	55−59 years	0	0	1	0.750685	2	2.30137	0	0	0
1	1	205	m	1960 - 1969	Einzelpraxis	PERI	19	24.453	< 55	55−59 years	55−59 years	0	1	1	0.950685	2	3	0	0	0
1	1	206	m	1960 - 1969	Einzelpraxis	PERI	12	24.453	65−69 years	65−69 years	70−75 years	0	1	1	0.909589	2	3	0	0	0
1	1	207	m	1960 - 1969	Einzelpraxis	PERI	9	24.453	< 55	< 55	< 55	0	0	1	0	0	0.745205	0	0	0
1	1	208	m	1960 - 1969	Einzelpraxis	PERI	2	24.453	< 55	< 55	55−59 years	0	0	0	0	0.747945	3	0	0	0
1	1	209	m	1960 - 1969	Einzelpraxis	PERI	9	24.453	55−59 years	60−64 years	60−64 years	0	0	0	0	0	1.80274	0	0	0
1	1	210	m	1960 - 1969	Einzelpraxis	PERI	15	24.453	55−59 years	60−64 years	60−64 years	0	0	1	0.816438	2	3	0	0	0
1	1	211	m	1960 - 1969	Einzelpraxis	PERI	2	24.453	< 55	< 55	< 55	0	0	0	0	0	2.74795	0	0	0
1	1	212	m	1960 - 1969	Einzelpraxis	PERI	2	24.453	< 55	< 55	< 55	0	0	0	0	0	0.745205	0	0	0
1	1	213	m	1960 - 1969	Einzelpraxis	PERI	6	24.453	55−59 years	55−59 years	60−64 years	0	0	0	0.893151	2	3	0	0	0
1	1	214	m	1960 - 1969	Einzelpraxis	PERI	1	24.453	< 55	55−59 years	55−59 years	0	0	0	0	0.920548	3	0	0	0
1	1	215	m	1960 - 1969	Einzelpraxis	PERI	1	24.453	65−69 years	70−75 years	70−75 years	0	0	1	0	0.991781	3	0	0	0
1	1	216	m	1960 - 1969	Einzelpraxis	PERI	11	24.453	60−64 years	60−64 years	60−64 years	0	1	1	0.10411	2	3	0	0	0
1	1	217	m	1960 - 1969	Einzelpraxis	PERI	18	24.453	70−75 years	70−75 years	> 75	0	1	4	0.589041	1.25205	0	0	0	0
1	1	218	m	1960 - 1969	Einzelpraxis	PERI	24	24.453	70−75 years	70−75 years	> 75	0	2	3	0.947945	0.252055	0	0	0	0
1	1	219	m	1960 - 1969	Einzelpraxis	PERI	1	24.453	55−59 years	55−59 years	55−59 years	0	0	0	0	0.375342	3	0	0	0
1	1	220	m	1960 - 1969	Einzelpraxis	PERI	17	24.453	55−59 years	55−59 years	60−64 years	0	0	0	0.449315	2	3	0	0	0
1	1	221	m	1960 - 1969	Einzelpraxis	PERI	9	24.453	60−64 years	60−64 years	65−69 years	0	0	0	0.931507	2	3	0	0	0
1	1	222	m	1960 - 1969	Einzelpraxis	PERI	13	24.453	55−59 years	55−59 years	55−59 years	0	0	1	0.394521	2	2.85479	0	0	0
1	1	223	m	1960 - 1969	Einzelpraxis	PERI	15	24.453	< 55	< 55	55−59 years	0	2	2	0	1.74795	3	0	0	0
1	1	224	m	1960 - 1969	Einzelpraxis	PERI	39	24.453	55−59 years	60−64 years	60−64 years	0	2	4	0	1.89589	2.93699	0	0	0
1	1	225	m	1960 - 1969	Einzelpraxis	PERI	26	24.453	65−69 years	65−69 years	70−75 years	0	3	6	0.120548	2	3	0	0	0
1	1	226	m	1960 - 1969	Einzelpraxis	PERI	1	24.453	65−69 years	65−69 years	70−75 years	0	0	0	0	1.77534	3	0	0	0
1	1	227	m	1960 - 1969	Einzelpraxis	PERI	17	24.453	60−64 years	65−69 years	65−69 years	0	0	0	0	1.35616	3	0	0	0
1	1	228	m	1960 - 1969	Einzelpraxis	PERI	44	24.453	< 55	55−59 years	55−59 years	0	1	4	0.750685	2	2.66301	0	1	0
1	1	229	m	1960 - 1969	Einzelpraxis	PERI	61	24.453	65−69 years	65−69 years	70−75 years	0	1	1	0.89863	2	3	0	1	0
1	1	230	m	1960 - 1969	Einzelpraxis	PERI	11	24.453	< 55	< 55	< 55	0	0	0	0	0	2.74795	0	0	0
1	1	231	m	1960 - 1969	Einzelpraxis	PERI	36	24.453	60−64 years	60−64 years	60−64 years	0	2	2	0.50137	2	1.04384	0	1	0
1	1	232	m	1960 - 1969	Einzelpraxis	PERI	2	24.453	65−69 years	70−75 years	70−75 years	0	0	0	0	1.99726	2.25479	0	0	0
1	1	233	m	1960 - 1969	Einzelpraxis	PERI	9	24.453	55−59 years	60−64 years	60−64 years	0	0	1	0	1.56438	3	0	0	0
1	1	234	m	1960 - 1969	Einzelpraxis	PERI	20	24.453	55−59 years	55−59 years	60−64 years	0	0	1	0.967123	2	3	0	0	0
1	1	235	m	1960 - 1969	Einzelpraxis	PERI	31	24.453	55−59 years	60−64 years	60−64 years	0	2	2	0.775342	2	0.191781	0	0	0
1	1	236	m	1960 - 1969	Einzelpraxis	PERI	22	24.453	60−64 years	60−64 years	65−69 years	0	0	0	0	0	1.79452	0	0	0
1	1	237	m	1960 - 1969	Einzelpraxis	PERI	1	24.453	< 55	< 55	< 55	0	0	0	0	0	2.43836	0	0	0
1	1	238	m	1960 - 1969	Einzelpraxis	PERI	17	24.453	60−64 years	65−69 years	65−69 years	0	0	0	0.476712	2	3	0	0	0
1	1	239	m	1960 - 1969	Einzelpraxis	PERI	8	24.453	60−64 years	60−64 years	60−64 years	0	0	0	0	0	2.44658	0	0	0
1	1	240	m	1960 - 1969	Einzelpraxis	PERI	29	24.453	60−64 years	65−69 years	65−69 years	0	0	1	0	0.717808	0.421918	0	0	0
1	1	241	m	1960 - 1969	Einzelpraxis	PERI	14	24.453	65−69 years	70−75 years	70−75 years	0	1	1	0.969863	2	2.25479	0	0	0
1	1	242	m	1960 - 1969	Einzelpraxis	PERI	17	24.453	70−75 years	70−75 years	70−75 years	0	0	1	0.989041	2	0.252055	0	0	0
1	1	243	m	1960 - 1969	Einzelpraxis	PERI	35	24.453	65−69 years	65−69 years	70−75 years	0	1	1	0.89589	2	2.89315	0	0	0
1	1	244	m	1960 - 1969	Einzelpraxis	PERI	26	24.453	60−64 years	65−69 years	65−69 years	0	0	2	0.10137	2	3	0	0	0
1	1	245	m	1960 - 1969	Einzelpraxis	PERI	12	24.453	< 55	< 55	< 55	0	0	1	0	0	1.74795	0	0	0
1	1	246	m	1960 - 1969	Einzelpraxis	PERI	43	24.453	60−64 years	65−69 years	65−69 years	0	3	3	0.887671	0.186301	0	0	0	0
1	1	247	m	1960 - 1969	Einzelpraxis	PERI	9	24.453	55−59 years	55−59 years	55−59 years	0	0	1	0	1.09315	3	0	0	0
1	1	248	m	1960 - 1969	Einzelpraxis	PERI	4	24.453	60−64 years	60−64 years	65−69 years	0	0	0	0.342466	2	3	0	0	0
1	1	249	m	1960 - 1969	Einzelpraxis	PERI	1	24.453	< 55	< 55	< 55	0	0	0	0	0	2.74795	0	0	0
1	1	250	m	1960 - 1969	Einzelpraxis	PERI	7	24.453	60−64 years	60−64 years	65−69 years	0	2	2	1.00274	2	3	0	0	0
1	1	251	m	1960 - 1969	Einzelpraxis	PERI	22	24.453	55−59 years	55−59 years	60−64 years	0	1	2	0.427397	2	0.19726	0	0	0
1	1	252	m	1960 - 1969	Einzelpraxis	PERI	31	24.453	60−64 years	65−69 years	65−69 years	0	0	5	0.150685	0.339726	0	0	0	0
1	1	253	m	1960 - 1969	Einzelpraxis	PERI	62	24.453	< 55	< 55	< 55	0	2	6	0	0	1.74795	0	0	0
1	1	254	m	1960 - 1969	Einzelpraxis	PERI	7	24.453	< 55	55−59 years	55−59 years	0	0	1	0	1.78356	3	0	0	0
1	1	255	m	1960 - 1969	Einzelpraxis	PERI	1	24.453	< 55	< 55	< 55	0	0	0	0	0	0.989041	0	0	0
1	1	256	m	1960 - 1969	Einzelpraxis	PERI	1	24.453	55−59 years	60−64 years	60−64 years	0	0	0	0.80274	2	3	0	0	0
1	1	257	m	1960 - 1969	Einzelpraxis	PERI	24	24.453	60−64 years	65−69 years	65−69 years	0	0	2	0	1.26301	2.43562	0	0	1
1	1	258	m	1960 - 1969	Einzelpraxis	PERI	28	24.453	65−69 years	70−75 years	70−75 years	0	0	0	0.457534	2	3	0	1	0
1	1	259	m	1960 - 1969	Einzelpraxis	PERI	25	24.453	70−75 years	70−75 years	> 75	0	1	1	0.863014	1.25205	0	0	0	0
1	1	260	m	1960 - 1969	Einzelpraxis	PERI	1	24.453	< 55	< 55	55−59 years	0	0	0	0	1.74795	3	0	0	0
1	1	261	m	1960 - 1969	Einzelpraxis	PERI	51	24.453	60−64 years	60−64 years	65−69 years	0	3	4	0.783562	2	3	0	1	0
1	1	262	m	1960 - 1969	Einzelpraxis	PERI	28	24.453	< 55	55−59 years	55−59 years	0	0	2	0.726027	2	3	0	0	0
1	1	263	m	1960 - 1969	Einzelpraxis	PERI	26	24.453	55−59 years	60−64 years	60−64 years	0	0	2	0.605479	2	3	0	0	0
1	1	264	m	1960 - 1969	Einzelpraxis	PERI	37	24.453	70−75 years	> 75	> 75	0	4	4	0.232877	0	0	0	0	0
1	1	265	m	1960 - 1969	Einzelpraxis	PERI	21	24.453	< 55	< 55	< 55	0	0	1	0	0	0.945205	0	0	0
1	1	266	m	1960 - 1969	Einzelpraxis	PERI	15	24.453	65−69 years	65−69 years	65−69 years	0	1	5	0.649315	2	3	0	0	0
1	1	267	m	1960 - 1969	Einzelpraxis	PERI	1	24.453	65−69 years	70−75 years	70−75 years	0	1	1	0.868493	2	3	0	0	0
1	1	268	m	1960 - 1969	Einzelpraxis	PERI	41	24.453	< 55	< 55	55−59 years	0	1	2	0	0.747945	3	0	0	0
1	1	269	m	1960 - 1969	Einzelpraxis	PERI	12	24.453	55−59 years	55−59 years	60−64 years	0	0	0	0.967123	2	3	0	0	0
1	1	270	m	1960 - 1969	Einzelpraxis	PERI	18	24.453	< 55	< 55	< 55	0	0	1	0	0	0.745205	0	0	0
1	1	271	m	1960 - 1969	Einzelpraxis	PERI	1	24.453	55−59 years	55−59 years	55−59 years	0	0	0	0	1.92877	3	0	0	0
1	1	272	m	1960 - 1969	Einzelpraxis	PERI	2	24.453	55−59 years	55−59 years	55−59 years	0	0	0	0.994521	2	3	0	0	0
1	1	273	m	1960 - 1969	Einzelpraxis	PERI	1	24.453	70−75 years	70−75 years	> 75	0	0	0	0	1.01918	0	0	0	0
1	1	274	m	1960 - 1969	Einzelpraxis	PERI	28	24.453	60−64 years	60−64 years	60−64 years	0	1	4	0	1.20548	0	0	0	0
1	1	275	m	1960 - 1969	Einzelpraxis	PERI	6	24.453	< 55	< 55	55−59 years	0	0	0	0	1.74795	3	0	0	0
1	1	276	m	1960 - 1969	Einzelpraxis	PERI	8	24.453	65−69 years	65−69 years	70−75 years	0	1	1	0.687671	2	3	0	0	0
1	1	277	m	1960 - 1969	Einzelpraxis	PERI	12	24.453	< 55	55−59 years	55−59 years	0	1	1	0.750685	2	3	0	0	0
1	1	278	m	1960 - 1969	Einzelpraxis	PERI	22	24.453	70−75 years	70−75 years	70−75 years	0	1	4	0.950685	0.331507	0	0	0	0
1	1	279	m	1960 - 1969	Einzelpraxis	PERI	1	24.453	55−59 years	55−59 years	60−64 years	0	0	0	0	1.40274	3	0	0	0
1	1	280	m	1960 - 1969	Einzelpraxis	PERI	31	24.453	< 55	55−59 years	55−59 years	0	0	2	0.547945	0.320548	0	0	0	0
1	1	281	m	1960 - 1969	Einzelpraxis	PERI	44	24.453	60−64 years	60−64 years	60−64 years	0	0	2	0.865753	2	3	0	0	0
1	1	282	m	1960 - 1969	Einzelpraxis	PERI	2	24.453	60−64 years	60−64 years	60−64 years	0	0	0	0.720548	2	3	0	0	0
1	1	283	m	1960 - 1969	Einzelpraxis	PERI	1	24.453	55−59 years	55−59 years	55−59 years	0	0	0	0	1.99452	3	0	0	0
1	1	284	m	1960 - 1969	Einzelpraxis	PERI	18	24.453	55−59 years	60−64 years	60−64 years	0	1	2	0.610959	2	0.90137	0	1	0
1	1	285	m	1960 - 1969	Einzelpraxis	PERI	80	24.453	70−75 years	> 75	> 75	0	3	4	0.252055	0	0	0	0	0
1	1	286	m	1960 - 1969	Einzelpraxis	PERI	18	24.453	< 55	< 55	< 55	0	1	1	0	0	1.74795	0	0	0
1	1	287	m	1960 - 1969	Einzelpraxis	PERI	16	24.453	55−59 years	55−59 years	60−64 years	0	0	0	0.676712	2	1.80822	0	0	0
1	1	288	m	1960 - 1969	Einzelpraxis	PERI	11	24.453	< 55	55−59 years	55−59 years	0	1	1	0.413699	2	3	0	0	0
1	1	289	m	1960 - 1969	Einzelpraxis	PERI	3	24.453	< 55	< 55	< 55	0	0	0	0	0	0.575342	0	0	0
1	1	290	m	1960 - 1969	Einzelpraxis	PERI	5	24.453	< 55	< 55	< 55	0	0	0	0	0	1.74795	0	0	0
1	1	291	m	1960 - 1969	Einzelpraxis	PERI	1	24.453	< 55	< 55	55−59 years	0	0	0	0	1.74795	3	0	0	0
1	1	292	m	1960 - 1969	Einzelpraxis	PERI	1	24.453	60−64 years	65−69 years	65−69 years	0	0	0	0.0109589	2	3	0	0	0
1	1	293	m	1960 - 1969	Einzelpraxis	PERI	38	24.453	60−64 years	65−69 years	65−69 years	0	0	2	0	0.0986301	2.82466	0	0	0
1	1	294	m	1960 - 1969	Einzelpraxis	PERI	26	24.453	55−59 years	60−64 years	60−64 years	0	0	1	0.10137	2	3	0	1	0
1	1	295	m	1960 - 1969	Einzelpraxis	PERI	77	24.453	< 55	< 55	55−59 years	0	1	4	0	1.74795	1.15068	0	0	0
1	1	296	m	1960 - 1969	Einzelpraxis	PERI	4	24.453	55−59 years	55−59 years	55−59 years	0	0	0	0	0.972603	3	0	0	0
1	1	297	m	1960 - 1969	Einzelpraxis	PERI	9	24.453	55−59 years	55−59 years	55−59 years	0	1	1	0.306849	2	3	0	0	0
1	1	298	m	1960 - 1969	Einzelpraxis	PERI	12	24.453	65−69 years	70−75 years	70−75 years	0	0	0	0.0876712	2	3	0	0	0
1	1	299	m	1960 - 1969	Einzelpraxis	PERI	7	24.453	< 55	55−59 years	55−59 years	0	1	2	0.819178	2	3	0	0	0
1	1	300	m	1960 - 1969	Einzelpraxis	PERI	23	24.453	55−59 years	55−59 years	60−64 years	0	3	5	0.731507	2	3	0	0	0
1	1	301	m	1960 - 1969	Einzelpraxis	PERI	22	24.453	< 55	55−59 years	55−59 years	0	2	4	0	1.77534	3	0	0	0
1	1	302	m	1960 - 1969	Einzelpraxis	PERI	3	24.453	< 55	< 55	< 55	0	0	0	0	0	2.74795	0	0	0
1	1	303	m	1960 - 1969	Einzelpraxis	PERI	2	24.453	< 55	< 55	< 55	0	1	1	0	0	0.745205	0	0	0
1	1	304	m	1960 - 1969	Einzelpraxis	PERI	11	24.453	60−64 years	65−69 years	65−69 years	0	0	1	0	0	2.89589	0	0	0
1	1	305	m	1960 - 1969	Einzelpraxis	PERI	10	24.453	< 55	55−59 years	55−59 years	0	0	0	0	0	2.8274	0	0	1
1	1	306	m	1960 - 1969	Einzelpraxis	PERI	1	24.453	< 55	< 55	55−59 years	0	0	0	0	0.747945	3	0	0	0
1	1	307	m	1960 - 1969	Einzelpraxis	PERI	2	24.453	65−69 years	70−75 years	70−75 years	0	0	0	0	1.13151	2.25479	0	0	0
1	1	308	m	1960 - 1969	Einzelpraxis	PERI	31	24.453	< 55	55−59 years	55−59 years	0	3	3	0.619178	0	0	0	0	0
1	1	309	m	1960 - 1969	Einzelpraxis	PERI	13	24.453	60−64 years	65−69 years	65−69 years	0	1	2	0.112329	2	3	0	0	0
1	1	310	m	1960 - 1969	Einzelpraxis	PERI	68	24.453	65−69 years	65−69 years	70−75 years	0	6	7	0.893151	2	2.59178	0	0	0
1	1	311	m	1960 - 1969	Einzelpraxis	PERI	1	24.453	< 55	< 55	55−59 years	0	0	0	0	1.66027	3	0	0	0
1	1	312	m	1960 - 1969	Einzelpraxis	PERI	15	24.453	< 55	< 55	< 55	0	0	0	0	0	0.745205	0	0	0
1	1	313	m	1960 - 1969	Einzelpraxis	PERI	9	24.453	60−64 years	60−64 years	60−64 years	0	0	1	0.389041	2	3	0	0	0
1	1	314	m	1960 - 1969	Einzelpraxis	PERI	17	24.453	< 55	55−59 years	55−59 years	0	0	0	0	0.613699	3	0	0	0
1	1	315	m	1960 - 1969	Einzelpraxis	PERI	20	24.453	60−64 years	65−69 years	65−69 years	0	3	3	0.964384	2	3	0	0	0
1	1	316	m	1960 - 1969	Einzelpraxis	PERI	1	24.453	< 55	< 55	< 55	0	0	0	0	0	2.74795	0	0	0
1	1	317	m	1960 - 1969	Einzelpraxis	PERI	35	24.453	55−59 years	60−64 years	60−64 years	0	0	2	0.775342	2	1.1863	0	1	0
1	1	318	m	1960 - 1969	Einzelpraxis	PERI	2	24.453	70−75 years	70−75 years	> 75	0	0	1	0	0.739726	0	0	0	0
1	1	319	m	1960 - 1969	Einzelpraxis	PERI	1	24.453	60−64 years	60−64 years	65−69 years	0	0	0	0	1.76438	3	0	0	0
1	1	320	m	1960 - 1969	Einzelpraxis	PERI	1	24.453	55−59 years	55−59 years	55−59 years	0	0	0	0	0	2.36986	0	0	0
1	1	321	m	1960 - 1969	Einzelpraxis	PERI	3	24.453	55−59 years	60−64 years	60−64 years	0	0	1	0	1.66027	3	0	0	0
1	1	322	m	1960 - 1969	Einzelpraxis	PERI	46	24.453	60−64 years	65−69 years	65−69 years	0	2	4	0.967123	2	0.580822	0	0	1
1	1	323	m	1960 - 1969	Einzelpraxis	PERI	1	24.453	55−59 years	55−59 years	60−64 years	0	0	0	1.00274	2	3	0	0	0
1	1	324	m	1960 - 1969	Einzelpraxis	PERI	2	24.453	55−59 years	55−59 years	60−64 years	0	0	0	0.991781	2	3	0	0	0
1	1	325	m	1960 - 1969	Einzelpraxis	PERI	2	24.453	< 55	< 55	< 55	0	1	1	0	0	0.745205	0	0	0
1	1	326	m	1960 - 1969	Einzelpraxis	PERI	1	24.453	< 55	< 55	< 55	0	0	0	0	0	0.745205	0	0	0
1	1	327	m	1960 - 1969	Einzelpraxis	PERI	26	24.453	55−59 years	60−64 years	60−64 years	0	2	3	0.178082	2	3	0	0	0
1	1	328	m	1960 - 1969	Einzelpraxis	PERI	1	24.453	< 55	< 55	< 55	0	0	0	0	0	0.745205	0	0	0
1	1	329	m	1960 - 1969	Einzelpraxis	PERI	30	24.453	< 55	55−59 years	55−59 years	0	1	1	0.454795	2	3	0	0	0
1	1	330	m	1960 - 1969	Einzelpraxis	PERI	1	24.453	< 55	< 55	55−59 years	0	0	0	0	0.747945	3	0	0	0
1	1	331	m	1960 - 1969	Einzelpraxis	PERI	1	24.453	< 55	< 55	< 55	0	0	0	0	0	1.74795	0	0	0
1	1	332	m	1960 - 1969	Einzelpraxis	PERI	1	24.453	< 55	< 55	55−59 years	0	0	0	0	0.747945	3	0	0	0
1	1	333	m	1960 - 1969	Einzelpraxis	PERI	47	24.453	65−69 years	65−69 years	70−75 years	0	0	6	0	1.6411	3	0	0	0
1	1	334	m	1960 - 1969	Einzelpraxis	PERI	1	24.453	60−64 years	65−69 years	65−69 years	0	1	1	0.2	2	3	0	0	0
1	1	335	m	1960 - 1969	Einzelpraxis	PERI	40	24.453	< 55	< 55	55−59 years	0	2	3	0	0.747945	3	0	0	0
1	1	336	m	1960 - 1969	Einzelpraxis	PERI	4	24.453	< 55	< 55	55−59 years	0	0	0	0	1.74795	3	0	0	0
1	1	337	m	1960 - 1969	Einzelpraxis	PERI	1	24.453	< 55	< 55	55−59 years	0	0	0	0	1.74795	3	0	0	0
1	1	338	m	1960 - 1969	Einzelpraxis	PERI	1	24.453	< 55	< 55	55−59 years	0	0	0	0	1.74795	3	0	0	0
1	1	339	m	1960 - 1969	Einzelpraxis	PERI	2	24.453	< 55	< 55	55−59 years	0	1	1	0	1.74795	3	0	0	0
1	1	340	m	1960 - 1969	Einzelpraxis	PERI	37	24.453	60−64 years	65−69 years	65−69 years	0	0	4	0.030137	2	0.619178	0	0	0
1	1	341	m	1960 - 1969	Einzelpraxis	PERI	2	24.453	< 55	< 55	< 55	0	0	0	0	0	0.745205	0	0	0
1	1	342	m	1960 - 1969	Einzelpraxis	PERI	1	24.453	55−59 years	60−64 years	60−64 years	0	2	2	0	1.99452	3	0	0	0
1	1	343	m	1960 - 1969	Einzelpraxis	PERI	1	24.453	< 55	< 55	55−59 years	0	0	0	0	1.74795	3	0	0	0
1	1	344	m	1960 - 1969	Einzelpraxis	PERI	15	24.453	60−64 years	60−64 years	65−69 years	0	0	0	0	0	2.66575	0	0	0
1	1	345	m	1960 - 1969	Einzelpraxis	PERI	2	24.453	65−69 years	65−69 years	70−75 years	0	1	1	0	1.92877	3	0	0	0
1	1	346	m	1960 - 1969	Einzelpraxis	PERI	1	24.453	60−64 years	60−64 years	65−69 years	0	0	0	0	1.87397	3	0	0	0
1	1	347	m	1960 - 1969	Einzelpraxis	PERI	11	24.453	55−59 years	55−59 years	60−64 years	0	0	1	0	1.86027	3	0	0	0
1	1	348	m	1960 - 1969	Einzelpraxis	PERI	18	24.453	55−59 years	55−59 years	60−64 years	0	1	1	0	1.80274	3	0	0	0
1	1	349	m	1960 - 1969	Einzelpraxis	PERI	23	24.453	60−64 years	60−64 years	65−69 years	0	1	1	0	1.78356	3	0	0	0
1	1	350	m	1960 - 1969	Einzelpraxis	PERI	1	24.453	70−75 years	70−75 years	70−75 years	0	0	0	0	1.78356	0.252055	0	0	0
1	1	351	m	1960 - 1969	Einzelpraxis	PERI	1	24.453	< 55	< 55	< 55	0	0	0	0	0	2.74795	0	0	0
1	1	352	m	1960 - 1969	Einzelpraxis	PERI	1	24.453	70−75 years	70−75 years	70−75 years	0	0	0	0	1.75616	1.25205	0	0	0
1	1	353	m	1960 - 1969	Einzelpraxis	PERI	67	24.453	60−64 years	60−64 years	65−69 years	0	0	2	0	1.12329	0	0	0	0
1	1	354	m	1960 - 1969	Einzelpraxis	PERI	5	24.453	< 55	< 55	< 55	0	0	1	0	0	0.745205	0	0	0
1	1	355	m	1960 - 1969	Einzelpraxis	PERI	1	24.453	55−59 years	60−64 years	60−64 years	0	0	1	0	1.39726	3	0	0	0
1	1	356	m	1960 - 1969	Einzelpraxis	PERI	1	24.453	< 55	< 55	55−59 years	0	0	0	0	1.39726	3	0	0	0
1	1	357	m	1960 - 1969	Einzelpraxis	PERI	1	24.453	< 55	< 55	< 55	0	0	0	0	0	0.745205	0	0	0
1	1	358	m	1960 - 1969	Einzelpraxis	PERI	1	24.453	55−59 years	60−64 years	60−64 years	0	0	0	0	1.39178	3	0	0	0
1	1	359	m	1960 - 1969	Einzelpraxis	PERI	33	24.453	< 55	55−59 years	55−59 years	0	0	1	0	1.20274	3	0	0	0
1	1	360	m	1960 - 1969	Einzelpraxis	PERI	1	24.453	55−59 years	55−59 years	60−64 years	0	0	1	0	1.18904	3	0	0	0
1	1	361	m	1960 - 1969	Einzelpraxis	PERI	22	24.453	< 55	55−59 years	55−59 years	0	0	0	0	0.99726	3	0	0	0
1	1	362	m	1960 - 1969	Einzelpraxis	PERI	2	24.453	< 55	< 55	< 55	0	0	0	0	0	2.74795	0	0	0
1	1	363	m	1960 - 1969	Einzelpraxis	PERI	17	24.453	55−59 years	60−64 years	60−64 years	0	0	3	0	0.827397	1.80274	0	0	0
1	1	364	m	1960 - 1969	Einzelpraxis	PERI	2	24.453	55−59 years	55−59 years	60−64 years	0	0	0	0	0.917808	3	0	0	0
1	1	365	m	1960 - 1969	Einzelpraxis	PERI	18	24.453	60−64 years	60−64 years	65−69 years	0	0	6	0	0.635616	3	0	1	0
1	1	366	m	1960 - 1969	Einzelpraxis	PERI	1	24.453	55−59 years	60−64 years	60−64 years	0	0	0	0	0.635616	3	0	0	0
1	1	367	m	1960 - 1969	Einzelpraxis	PERI	8	24.453	60−64 years	65−69 years	65−69 years	0	0	0	0	0.435616	3	0	0	0
1	1	368	m	1960 - 1969	Einzelpraxis	PERI	30	24.453	60−64 years	65−69 years	65−69 years	0	0	4	0	0.279452	3	0	0	0
1	1	369	m	1960 - 1969	Einzelpraxis	PERI	1	24.453	< 55	< 55	55−59 years	0	0	0	0	0.213699	3	0	0	0
1	1	370	m	1960 - 1969	Einzelpraxis	PERI	2	24.453	55−59 years	60−64 years	60−64 years	0	0	1	0	0.109589	3	0	0	0
1	1	371	m	1960 - 1969	Einzelpraxis	PERI	3	24.453	< 55	< 55	< 55	0	0	0	0	0	1.74795	0	0	0
1	1	372	m	1960 - 1969	Einzelpraxis	PERI	1	24.453	< 55	55−59 years	55−59 years	0	0	0	0	0	2.94247	0	0	0
1	1	373	m	1960 - 1969	Einzelpraxis	PERI	18	24.453	60−64 years	60−64 years	65−69 years	0	0	0	0	0	0.534247	0	0	0
1	1	374	m	1960 - 1969	Einzelpraxis	PERI	1	24.453	55−59 years	60−64 years	60−64 years	0	0	0	0	0	2.86301	0	0	0
1	1	375	m	1960 - 1969	Einzelpraxis	PERI	23	24.453	< 55	< 55	55−59 years	0	0	0	0	0	2.78904	0	0	0
1	1	376	m	1960 - 1969	Einzelpraxis	PERI	16	24.453	55−59 years	60−64 years	60−64 years	0	0	0	0	0	2.69041	0	0	1
1	1	377	m	1960 - 1969	Einzelpraxis	PERI	4	24.453	< 55	< 55	< 55	0	0	0	0	0	1.4274	0	0	0
1	1	378	m	1960 - 1969	Einzelpraxis	PERI	16	24.453	60−64 years	65−69 years	65−69 years	0	0	0	0	0	2.52329	0	0	0
1	1	379	m	1960 - 1969	Einzelpraxis	PERI	16	24.453	< 55	55−59 years	55−59 years	0	0	0	0	0	2.29315	0	0	0
1	1	380	m	1960 - 1969	Einzelpraxis	PERI	2	24.453	55−59 years	60−64 years	60−64 years	0	0	0	0	0	2.23014	0	0	0
1	1	381	m	1960 - 1969	Einzelpraxis	PERI	2	24.453	60−64 years	60−64 years	65−69 years	0	0	0	0	0	2.21096	0	0	0
1	1	382	m	1960 - 1969	Einzelpraxis	PERI	4	24.453	< 55	55−59 years	55−59 years	0	0	0	0	0	2.06027	0	0	0
1	1	383	m	1960 - 1969	Einzelpraxis	PERI	1	24.453	< 55	< 55	< 55	0	0	0	0	0	0.745205	0	0	0
1	1	384	m	1960 - 1969	Einzelpraxis	PERI	7	24.453	60−64 years	60−64 years	60−64 years	0	0	0	0	0	2.15616	0	0	0
1	1	385	m	1960 - 1969	Einzelpraxis	PERI	1	24.453	65−69 years	65−69 years	70−75 years	0	0	0	0	0	2.09315	0	0	0
1	1	386	m	1960 - 1969	Einzelpraxis	PERI	9	24.453	65−69 years	70−75 years	70−75 years	0	0	0	0	0	0.569863	0	0	0
1	1	387	m	1960 - 1969	Einzelpraxis	PERI	2	24.453	< 55	< 55	55−59 years	0	0	0	0	0	1.79452	0	0	0
1	1	388	m	1960 - 1969	Einzelpraxis	PERI	1	24.453	55−59 years	55−59 years	60−64 years	0	0	0	0	0	1.73699	0	0	0
1	1	389	m	1960 - 1969	Einzelpraxis	PERI	1	24.453	60−64 years	60−64 years	60−64 years	0	0	0	0	0	1.73151	0	0	0
1	1	390	m	1960 - 1969	Einzelpraxis	PERI	1	24.453	< 55	< 55	55−59 years	0	0	0	0	0	1.58356	0	0	0
1	1	391	m	1960 - 1969	Einzelpraxis	PERI	1	24.453	< 55	< 55	< 55	0	0	0	0	0	1.36986	0	0	0
1	1	392	m	1960 - 1969	Einzelpraxis	PERI	1	24.453	55−59 years	60−64 years	60−64 years	0	0	0	0	0	1.19452	0	0	0
1	1	393	m	1960 - 1969	Einzelpraxis	PERI	1	24.453	< 55	< 55	< 55	0	0	0	0	0	0.745205	0	0	0
1	1	394	m	1960 - 1969	Einzelpraxis	PERI	1	24.453	65−69 years	65−69 years	65−69 years	0	0	0	0	0	0.852055	0	0	0
1	1	395	m	1960 - 1969	Einzelpraxis	PERI	1	24.453	60−64 years	60−64 years	65−69 years	0	0	0	0	0	0.753425	0	0	0
1	1	396	m	1960 - 1969	Einzelpraxis	PERI	1	24.453	< 55	< 55	< 55	0	0	0	0	0	0.720548	0	0	0
1	1	397	m	1960 - 1969	Einzelpraxis	PERI	1	24.453	55−59 years	60−64 years	60−64 years	0	0	0	0	0	0.720548	0	0	0
1	1	398	m	1960 - 1969	Einzelpraxis	PERI	1	24.453	65−69 years	70−75 years	70−75 years	0	0	0	0	0	0.717808	0	0	0
2	2	399	m	1940 - 1959	Gruppenpraxis	SUB	255	28.6673	55−59 years	55−59 years	55−59 years	6	6	6	1.37534	0	0	0	0	0
2	2	400	m	1940 - 1959	Gruppenpraxis	SUB	79	28.6673	< 55	< 55	< 55	1	1	1	0	0	0.745205	0	0	0
2	2	401	m	1940 - 1959	Gruppenpraxis	SUB	56	28.6673	60−64 years	60−64 years	65−69 years	5	5	6	2.49863	2	3	0	0	0
2	2	402	m	1940 - 1959	Gruppenpraxis	SUB	46	28.6673	70−75 years	70−75 years	> 75	4	4	4	2.49863	1.25205	0	0	0	0
2	2	403	m	1940 - 1959	Gruppenpraxis	SUB	24	28.6673	60−64 years	60−64 years	65−69 years	2	2	2	2.49863	2	3	0	0	0
2	2	404	m	1940 - 1959	Gruppenpraxis	SUB	63	28.6673	70−75 years	70−75 years	70−75 years	7	8	8	2.49863	2	1.25205	0	0	0
2	2	405	m	1940 - 1959	Gruppenpraxis	SUB	17	28.6673	60−64 years	60−64 years	65−69 years	1	1	2	2.49863	2	3	0	0	0
2	2	406	m	1940 - 1959	Gruppenpraxis	SUB	90	28.6673	< 55	< 55	55−59 years	3	3	6	0	1.74795	3	0	0	0
2	2	407	m	1940 - 1959	Gruppenpraxis	SUB	81	28.6673	55−59 years	55−59 years	60−64 years	2	4	4	0.808219	0	0	0	0	0
2	2	408	m	1940 - 1959	Gruppenpraxis	SUB	108	28.6673	60−64 years	60−64 years	65−69 years	5	6	6	2.49863	2	3	0	0	0
2	2	409	m	1940 - 1959	Gruppenpraxis	SUB	143	28.6673	65−69 years	65−69 years	70−75 years	6	8	10	2.49863	2	3	0	0	0
2	2	410	m	1940 - 1959	Gruppenpraxis	SUB	66	28.6673	65−69 years	65−69 years	65−69 years	3	5	5	2.49863	2	3	0	0	0
2	2	411	m	1940 - 1959	Gruppenpraxis	SUB	17	28.6673	< 55	< 55	55−59 years	0	0	0	0	0.747945	0.621918	0	0	0
2	2	412	m	1940 - 1959	Gruppenpraxis	SUB	5	28.6673	< 55	< 55	< 55	0	0	0	0	0	0.745205	0	0	0
2	2	413	m	1940 - 1959	Gruppenpraxis	SUB	73	28.6673	70−75 years	70−75 years	> 75	4	6	6	2.49863	0.252055	0	0	0	0
2	2	414	m	1940 - 1959	Gruppenpraxis	SUB	90	28.6673	60−64 years	60−64 years	65−69 years	1	6	8	2.49863	2	3	0	0	0
2	2	415	m	1940 - 1959	Gruppenpraxis	SUB	28	28.6673	< 55	55−59 years	55−59 years	2	3	3	0.750685	2	3	0	0	0
2	2	416	m	1940 - 1959	Gruppenpraxis	SUB	2	28.6673	< 55	55−59 years	55−59 years	0	2	2	1.75068	2	3	0	0	0
2	2	417	m	1940 - 1959	Gruppenpraxis	SUB	89	28.6673	65−69 years	70−75 years	70−75 years	7	9	10	0.832877	0	0	0	0	0
2	2	418	m	1940 - 1959	Gruppenpraxis	SUB	59	28.6673	60−64 years	60−64 years	65−69 years	5	7	7	2.49863	2	3	0	0	0
2	2	419	m	1940 - 1959	Gruppenpraxis	SUB	39	28.6673	65−69 years	65−69 years	70−75 years	1	3	5	2.49863	0.443836	0	0	0	0
2	2	420	m	1940 - 1959	Gruppenpraxis	SUB	156	28.6673	70−75 years	> 75	> 75	6	9	9	0.747945	0	0	0	0	0
2	2	421	m	1940 - 1959	Gruppenpraxis	SUB	46	28.6673	< 55	< 55	55−59 years	0	0	1	0	1.74795	3	0	0	0
2	2	422	m	1940 - 1959	Gruppenpraxis	SUB	36	28.6673	60−64 years	65−69 years	65−69 years	4	6	6	2.49863	2	3	0	0	0
2	2	423	m	1940 - 1959	Gruppenpraxis	SUB	97	28.6673	70−75 years	70−75 years	> 75	2	3	3	2.49863	0.252055	0	0	0	0
2	3	424	m	1960 - 1969	Gruppenpraxis	SUB	92	22.0658	70−75 years	> 75	> 75	7	8	9	1.74795	0	0	0	0	0
2	2	425	m	1940 - 1959	Gruppenpraxis	SUB	28	28.6673	55−59 years	55−59 years	60−64 years	1	1	1	2.49863	2	3	0	0	0
2	2	426	m	1940 - 1959	Gruppenpraxis	SUB	28	28.6673	< 55	< 55	55−59 years	1	1	1	0	1.74795	3	0	0	0
2	2	427	m	1940 - 1959	Gruppenpraxis	SUB	61	28.6673	60−64 years	60−64 years	65−69 years	2	5	5	2.49863	2	3	0	0	0
2	2	428	m	1940 - 1959	Gruppenpraxis	SUB	47	28.6673	< 55	< 55	55−59 years	6	7	7	0	1.74795	3	0	0	0
2	2	429	m	1940 - 1959	Gruppenpraxis	SUB	135	28.6673	70−75 years	> 75	> 75	7	8	9	1.74795	0	0	0	0	0
2	2	430	m	1940 - 1959	Gruppenpraxis	SUB	8	28.6673	< 55	< 55	< 55	0	0	2	0	0	0.745205	0	0	0
2	2	431	m	1940 - 1959	Gruppenpraxis	SUB	41	28.6673	65−69 years	70−75 years	70−75 years	4	4	4	2.49863	2	2.25479	0	0	0
2	2	432	m	1940 - 1959	Gruppenpraxis	SUB	90	28.6673	60−64 years	65−69 years	65−69 years	3	5	5	2.3589	0	0	0	0	0
2	2	433	m	1940 - 1959	Gruppenpraxis	SUB	149	28.6673	60−64 years	60−64 years	60−64 years	3	7	8	2.19452	0	0	0	0	0
2	2	434	m	1940 - 1959	Gruppenpraxis	SUB	83	28.6673	70−75 years	> 75	> 75	2	5	5	0.547945	0	0	0	0	0
2	2	435	m	1940 - 1959	Gruppenpraxis	SUB	24	28.6673	60−64 years	65−69 years	65−69 years	1	2	2	2.49863	2	3	0	0	0
2	2	436	m	1940 - 1959	Gruppenpraxis	SUB	75	28.6673	70−75 years	70−75 years	> 75	3	6	6	0.89589	0	0	0	0	0
2	2	437	m	1940 - 1959	Gruppenpraxis	SUB	10	28.6673	< 55	< 55	< 55	2	4	4	0	0	0.745205	0	0	0
2	2	438	m	1940 - 1959	Gruppenpraxis	SUB	17	28.6673	55−59 years	60−64 years	60−64 years	5	5	5	2.49863	2	3	0	0	0
2	2	439	m	1940 - 1959	Gruppenpraxis	SUB	24	28.6673	65−69 years	65−69 years	65−69 years	5	6	6	2.49863	2	3	0	0	0
2	2	440	m	1940 - 1959	Gruppenpraxis	SUB	150	28.6673	65−69 years	65−69 years	70−75 years	6	9	10	2.49863	2	3	0	0	0
2	2	441	m	1940 - 1959	Gruppenpraxis	SUB	118	28.6673	60−64 years	65−69 years	65−69 years	6	7	7	2.49863	2	2.1863	0	0	0
2	2	442	m	1940 - 1959	Gruppenpraxis	SUB	32	28.6673	55−59 years	55−59 years	60−64 years	6	6	6	0.493151	0	0	0	0	0
2	2	443	m	1940 - 1959	Gruppenpraxis	SUB	10	28.6673	70−75 years	70−75 years	> 75	2	3	3	2.49863	1.25205	0	0	0	0
2	2	444	m	1940 - 1959	Gruppenpraxis	SUB	22	28.6673	55−59 years	55−59 years	60−64 years	0	0	0	2.49863	2	3	0	0	0
2	2	445	m	1940 - 1959	Gruppenpraxis	SUB	93	28.6673	60−64 years	60−64 years	65−69 years	2	5	5	0.838356	0	0	0	0	0
2	2	446	m	1940 - 1959	Gruppenpraxis	SUB	95	28.6673	< 55	< 55	55−59 years	3	3	4	0	1.74795	3	0	0	0
2	2	447	m	1940 - 1959	Gruppenpraxis	SUB	53	28.6673	65−69 years	65−69 years	70−75 years	5	5	5	2.49863	2	3	0	0	0
2	2	448	m	1940 - 1959	Gruppenpraxis	SUB	0	28.6673	< 55	55−59 years	55−59 years	0	0	0	0.750685	2	3	0	0	0
2	2	449	m	1940 - 1959	Gruppenpraxis	SUB	27	28.6673	< 55	55−59 years	55−59 years	2	2	3	0.750685	2	3	0	0	0
2	2	450	m	1940 - 1959	Gruppenpraxis	SUB	3	28.6673	< 55	< 55	< 55	0	1	1	0	0	1.74795	0	0	0
2	2	451	m	1940 - 1959	Gruppenpraxis	SUB	0	28.6673	55−59 years	55−59 years	60−64 years	0	0	0	2.49863	2	3	0	0	0
2	2	452	m	1940 - 1959	Gruppenpraxis	SUB	42	28.6673	< 55	< 55	< 55	0	1	2	0	0	0.561644	0	0	0
2	2	453	m	1940 - 1959	Gruppenpraxis	SUB	3	28.6673	< 55	< 55	< 55	0	0	0	0	0	2.74795	0	0	0
2	2	454	m	1940 - 1959	Gruppenpraxis	SUB	30	28.6673	< 55	< 55	55−59 years	5	5	6	0	1.74795	3	0	0	0
2	2	455	m	1940 - 1959	Gruppenpraxis	SUB	92	28.6673	< 55	< 55	55−59 years	1	1	2	0	1.74795	3	0	0	0
2	2	456	m	1940 - 1959	Gruppenpraxis	SUB	3	28.6673	55−59 years	55−59 years	60−64 years	0	0	0	0	0.394521	3	0	0	0
2	2	457	m	1940 - 1959	Gruppenpraxis	SUB	46	28.6673	65−69 years	65−69 years	70−75 years	1	2	2	2.49863	2	2.43288	0	0	0
2	2	458	m	1940 - 1959	Gruppenpraxis	SUB	63	28.6673	70−75 years	70−75 years	> 75	4	6	8	1.73425	0	0	0	0	0
2	2	459	m	1940 - 1959	Gruppenpraxis	SUB	36	28.6673	60−64 years	60−64 years	65−69 years	0	2	2	0.523288	2	3	0	0	0
2	2	460	m	1940 - 1959	Gruppenpraxis	SUB	36	28.6673	60−64 years	65−69 years	65−69 years	2	5	5	2.49863	2	3	0	0	0
2	2	461	m	1940 - 1959	Gruppenpraxis	SUB	104	28.6673	70−75 years	> 75	> 75	6	9	11	1.74795	0	0	0	0	0
2	2	462	m	1940 - 1959	Gruppenpraxis	SUB	62	28.6673	70−75 years	70−75 years	> 75	1	1	1	2.49863	0.252055	0	0	0	0
2	2	463	m	1940 - 1959	Gruppenpraxis	SUB	48	28.6673	60−64 years	60−64 years	65−69 years	0	0	4	0	0.317808	3	0	0	0
2	3	464	m	1960 - 1969	Gruppenpraxis	SUB	2	22.0658	65−69 years	65−69 years	65−69 years	0	0	0	0	0	1.83836	0	0	0
2	2	465	m	1940 - 1959	Gruppenpraxis	SUB	44	28.6673	< 55	< 55	55−59 years	0	1	2	0	0.747945	3	0	0	0
2	2	466	m	1940 - 1959	Gruppenpraxis	SUB	28	28.6673	65−69 years	70−75 years	70−75 years	3	4	4	2.49863	2	2.25479	0	0	0
2	2	467	m	1940 - 1959	Gruppenpraxis	SUB	22	28.6673	< 55	< 55	< 55	0	0	0	0	0	1.74795	0	0	0
2	2	468	m	1940 - 1959	Gruppenpraxis	SUB	37	28.6673	55−59 years	55−59 years	60−64 years	3	4	4	2.49863	2	3	0	0	0
2	2	469	m	1940 - 1959	Gruppenpraxis	SUB	20	28.6673	70−75 years	70−75 years	70−75 years	3	3	3	2.42192	2	1.25205	0	0	0
2	2	470	m	1940 - 1959	Gruppenpraxis	SUB	31	28.6673	55−59 years	55−59 years	55−59 years	2	3	3	2.49863	2	3	0	0	0
2	2	471	m	1940 - 1959	Gruppenpraxis	SUB	24	28.6673	70−75 years	70−75 years	70−75 years	1	1	1	2.49863	2	0.252055	0	0	0
2	2	472	m	1940 - 1959	Gruppenpraxis	SUB	54	28.6673	55−59 years	55−59 years	60−64 years	2	2	3	2.49863	1.90685	0	0	0	0
2	2	473	m	1940 - 1959	Gruppenpraxis	SUB	69	28.6673	65−69 years	65−69 years	65−69 years	4	5	5	2.49863	2	3	0	0	0
2	2	474	m	1940 - 1959	Gruppenpraxis	SUB	10	28.6673	< 55	< 55	< 55	0	1	1	0	0	2.74795	0	0	0
2	3	475	m	1960 - 1969	Gruppenpraxis	SUB	1	22.0658	55−59 years	55−59 years	60−64 years	0	0	0	2	2	3	0	0	0
2	2	476	m	1940 - 1959	Gruppenpraxis	SUB	56	28.6673	60−64 years	60−64 years	60−64 years	3	4	4	2.49863	2	2.16986	0	0	0
2	2	477	m	1940 - 1959	Gruppenpraxis	SUB	73	28.6673	< 55	55−59 years	55−59 years	4	4	4	0.750685	2	3	0	0	0
2	3	478	m	1960 - 1969	Gruppenpraxis	SUB	32	22.0658	< 55	< 55	< 55	0	3	4	0	0	1.74795	0	0	0
2	2	479	m	1940 - 1959	Gruppenpraxis	SUB	1	28.6673	< 55	< 55	55−59 years	1	1	1	0	1.74795	3	0	0	0
2	2	480	m	1940 - 1959	Gruppenpraxis	SUB	14	28.6673	< 55	55−59 years	55−59 years	1	1	1	1.75068	2	3	0	0	0
2	2	481	m	1940 - 1959	Gruppenpraxis	SUB	14	28.6673	55−59 years	55−59 years	60−64 years	0	0	0	2.49863	2	3	0	0	0
2	2	482	m	1940 - 1959	Gruppenpraxis	SUB	15	28.6673	65−69 years	65−69 years	70−75 years	2	2	2	2.49863	2	3	0	0	0
2	2	483	m	1940 - 1959	Gruppenpraxis	SUB	76	28.6673	< 55	55−59 years	55−59 years	0	2	2	0.750685	2	3	0	0	0
2	2	484	m	1940 - 1959	Gruppenpraxis	SUB	35	28.6673	< 55	< 55	55−59 years	0	3	3	0	0.747945	3	0	0	0
2	2	485	m	1940 - 1959	Gruppenpraxis	SUB	36	28.6673	55−59 years	55−59 years	55−59 years	1	1	1	2.49863	2	0.276712	0	0	0
2	2	486	m	1940 - 1959	Gruppenpraxis	SUB	47	28.6673	60−64 years	60−64 years	60−64 years	3	7	7	2.49863	2	3	0	0	0
2	2	487	m	1940 - 1959	Gruppenpraxis	SUB	137	28.6673	55−59 years	55−59 years	55−59 years	3	4	4	2.49863	2	3	0	0	0
2	2	488	m	1940 - 1959	Gruppenpraxis	SUB	31	28.6673	< 55	< 55	55−59 years	0	1	1	0	1.74795	3	0	0	0
2	2	489	m	1940 - 1959	Gruppenpraxis	SUB	26	28.6673	< 55	< 55	< 55	0	4	4	0	0	2.74795	0	0	0
2	2	490	m	1940 - 1959	Gruppenpraxis	SUB	0	28.6673	< 55	< 55	55−59 years	2	2	2	0	1.74795	3	0	0	0
2	3	491	m	1960 - 1969	Gruppenpraxis	SUB	2	22.0658	< 55	55−59 years	55−59 years	0	0	0	1.58356	2	3	0	0	0
2	2	492	m	1940 - 1959	Gruppenpraxis	SUB	16	28.6673	< 55	< 55	< 55	0	0	0	0	0	1.74795	0	0	0
2	2	493	m	1940 - 1959	Gruppenpraxis	SUB	40	28.6673	60−64 years	60−64 years	65−69 years	3	4	4	2.49863	2	3	0	0	0
2	2	494	m	1940 - 1959	Gruppenpraxis	SUB	9	28.6673	< 55	< 55	< 55	0	1	1	0	0	1.74795	0	0	0
2	2	495	m	1940 - 1959	Gruppenpraxis	SUB	6	28.6673	70−75 years	> 75	> 75	4	4	4	1.74795	0	0	0	0	0
2	2	496	m	1940 - 1959	Gruppenpraxis	SUB	50	28.6673	< 55	55−59 years	55−59 years	3	5	5	1.75068	2	3	0	0	0
2	2	497	m	1940 - 1959	Gruppenpraxis	SUB	20	28.6673	55−59 years	55−59 years	60−64 years	0	3	4	1.85753	2	3	0	0	0
2	2	498	m	1940 - 1959	Gruppenpraxis	SUB	20	28.6673	65−69 years	70−75 years	70−75 years	4	4	5	2.49863	2	3	0	0	0
2	2	499	m	1940 - 1959	Gruppenpraxis	SUB	93	28.6673	70−75 years	70−75 years	70−75 years	4	4	4	1.88767	0	0	0	0	0
2	2	500	m	1940 - 1959	Gruppenpraxis	SUB	9	28.6673	< 55	55−59 years	55−59 years	2	2	2	0.750685	2	3	0	0	0
2	2	501	m	1940 - 1959	Gruppenpraxis	SUB	90	28.6673	60−64 years	65−69 years	65−69 years	0	2	4	2.1726	2	3	0	0	0
2	2	502	m	1940 - 1959	Gruppenpraxis	SUB	2	28.6673	< 55	55−59 years	55−59 years	0	0	0	0.145205	2	3	0	0	0
2	2	503	m	1940 - 1959	Gruppenpraxis	SUB	7	28.6673	< 55	55−59 years	55−59 years	1	1	1	0.750685	2	3	0	0	0
2	2	504	m	1940 - 1959	Gruppenpraxis	SUB	12	28.6673	< 55	< 55	< 55	0	0	1	0	0	1.74795	0	0	0
2	2	505	m	1940 - 1959	Gruppenpraxis	SUB	47	28.6673	60−64 years	60−64 years	65−69 years	2	4	4	1.29863	0	0	0	0	0
2	2	506	m	1940 - 1959	Gruppenpraxis	SUB	24	28.6673	< 55	< 55	55−59 years	1	1	1	0	0.747945	3	0	0	0
2	2	507	m	1940 - 1959	Gruppenpraxis	SUB	56	28.6673	55−59 years	55−59 years	55−59 years	1	4	4	2.49863	2	3	0	0	0
2	2	508	m	1940 - 1959	Gruppenpraxis	SUB	0	28.6673	65−69 years	70−75 years	70−75 years	2	2	2	2.49863	2	3	0	0	0
2	2	509	m	1940 - 1959	Gruppenpraxis	SUB	49	28.6673	< 55	< 55	55−59 years	0	1	2	0	1.74795	3	0	0	0
2	2	510	m	1940 - 1959	Gruppenpraxis	SUB	1	28.6673	65−69 years	70−75 years	70−75 years	0	3	3	1.98904	2	3	0	0	0
2	2	511	m	1940 - 1959	Gruppenpraxis	SUB	27	28.6673	< 55	55−59 years	55−59 years	3	3	3	1.75068	2	3	0	0	0
2	2	512	m	1940 - 1959	Gruppenpraxis	SUB	27	28.6673	< 55	55−59 years	55−59 years	0	0	0	0.750685	2	3	0	0	0
2	2	513	m	1940 - 1959	Gruppenpraxis	SUB	21	28.6673	< 55	< 55	< 55	0	1	3	0	0	0.745205	0	0	0
2	2	514	m	1940 - 1959	Gruppenpraxis	SUB	32	28.6673	55−59 years	60−64 years	60−64 years	3	3	3	2.49863	1.5863	0	0	0	0
2	2	515	m	1940 - 1959	Gruppenpraxis	SUB	22	28.6673	70−75 years	70−75 years	> 75	0	0	0	2.49863	1.25205	0	0	0	0
2	2	516	m	1940 - 1959	Gruppenpraxis	SUB	50	28.6673	60−64 years	60−64 years	60−64 years	2	2	3	2.49863	1.85479	0	0	0	0
2	2	517	m	1940 - 1959	Gruppenpraxis	SUB	0	28.6673	55−59 years	55−59 years	60−64 years	2	2	2	2.49863	2	3	0	0	0
2	2	518	m	1940 - 1959	Gruppenpraxis	SUB	18	28.6673	< 55	55−59 years	55−59 years	0	0	0	0.750685	2	3	0	0	0
2	2	519	m	1940 - 1959	Gruppenpraxis	SUB	8	28.6673	< 55	< 55	< 55	0	1	1	0	0	2.74795	0	0	0
2	2	520	m	1940 - 1959	Gruppenpraxis	SUB	25	28.6673	55−59 years	55−59 years	60−64 years	0	0	2	0.816438	2	3	0	0	0
2	2	521	m	1940 - 1959	Gruppenpraxis	SUB	22	28.6673	65−69 years	65−69 years	70−75 years	4	5	5	0.89589	0	0	0	0	0
2	2	522	m	1940 - 1959	Gruppenpraxis	SUB	1	28.6673	60−64 years	65−69 years	65−69 years	0	0	0	0	1.81918	3	0	0	0
2	2	523	m	1940 - 1959	Gruppenpraxis	SUB	54	28.6673	< 55	55−59 years	55−59 years	2	3	4	1.75068	2	3	0	0	0
2	2	524	m	1940 - 1959	Gruppenpraxis	SUB	52	28.6673	55−59 years	55−59 years	60−64 years	0	0	2	2.19178	2	3	0	0	0
2	2	525	m	1940 - 1959	Gruppenpraxis	SUB	57	28.6673	65−69 years	65−69 years	65−69 years	2	2	3	2.49863	2	3	0	0	0
2	2	526	m	1940 - 1959	Gruppenpraxis	SUB	20	28.6673	55−59 years	55−59 years	60−64 years	0	0	0	2.49863	2	0.978082	0	0	0
2	3	527	m	1960 - 1969	Gruppenpraxis	SUB	0	22.0658	55−59 years	60−64 years	60−64 years	1	1	1	2.49863	2	3	0	0	0
2	2	528	m	1940 - 1959	Gruppenpraxis	SUB	58	28.6673	65−69 years	70−75 years	70−75 years	1	3	4	2.49863	2	3	0	0	0
2	2	529	m	1940 - 1959	Gruppenpraxis	SUB	65	28.6673	< 55	< 55	< 55	5	5	5	0	0	1.74795	0	0	0
2	2	530	m	1940 - 1959	Gruppenpraxis	SUB	14	28.6673	< 55	< 55	< 55	0	0	0	0	0	0.745205	0	0	0
2	2	531	m	1940 - 1959	Gruppenpraxis	SUB	57	28.6673	< 55	< 55	< 55	0	0	4	0	0	1.74795	0	0	0
2	2	532	m	1940 - 1959	Gruppenpraxis	SUB	2	28.6673	65−69 years	65−69 years	65−69 years	0	0	0	1.99178	2	3	0	0	0
2	2	533	m	1940 - 1959	Gruppenpraxis	SUB	42	28.6673	< 55	55−59 years	55−59 years	0	0	0	0.750685	2	3	0	0	0
2	2	534	m	1940 - 1959	Gruppenpraxis	SUB	6	28.6673	65−69 years	65−69 years	65−69 years	0	0	0	0	0	1.40822	0	0	0
2	2	535	m	1940 - 1959	Gruppenpraxis	SUB	1	28.6673	< 55	< 55	< 55	0	0	0	0	0	0.745205	0	0	0
2	2	536	m	1940 - 1959	Gruppenpraxis	SUB	4	28.6673	55−59 years	55−59 years	60−64 years	0	0	0	2.36164	2	3	0	0	0
2	2	537	m	1940 - 1959	Gruppenpraxis	SUB	1	28.6673	70−75 years	70−75 years	70−75 years	0	0	0	1.56986	2	1.25205	0	0	0
2	2	538	m	1940 - 1959	Gruppenpraxis	SUB	0	28.6673	70−75 years	70−75 years	70−75 years	3	3	3	2.49863	2	0.252055	0	0	0
2	2	539	m	1940 - 1959	Gruppenpraxis	SUB	28	28.6673	55−59 years	55−59 years	55−59 years	0	0	2	2.49863	2	3	0	0	0
2	2	540	m	1940 - 1959	Gruppenpraxis	SUB	1	28.6673	60−64 years	60−64 years	60−64 years	0	0	0	0	0	0.986301	0	0	0
2	2	541	m	1940 - 1959	Gruppenpraxis	SUB	1	28.6673	< 55	< 55	< 55	0	0	0	0	0	0.745205	0	0	0
2	2	542	m	1940 - 1959	Gruppenpraxis	SUB	4	28.6673	< 55	< 55	55−59 years	0	0	0	0	1.74795	3	0	0	0
2	2	543	m	1940 - 1959	Gruppenpraxis	SUB	47	28.6673	55−59 years	55−59 years	60−64 years	3	3	3	2.49863	2	3	0	0	0
2	2	544	m	1940 - 1959	Gruppenpraxis	SUB	67	28.6673	70−75 years	70−75 years	> 75	2	3	3	2.49863	1.25205	0	0	0	0
2	2	545	m	1940 - 1959	Gruppenpraxis	SUB	27	28.6673	70−75 years	70−75 years	> 75	3	4	4	2.49863	1.25205	0	0	0	0
2	2	546	m	1940 - 1959	Gruppenpraxis	SUB	12	28.6673	55−59 years	55−59 years	60−64 years	0	0	0	2.49863	2	3	0	0	0
2	2	547	m	1940 - 1959	Gruppenpraxis	SUB	8	28.6673	55−59 years	55−59 years	60−64 years	0	1	1	1.29863	2	3	0	0	0
2	2	548	m	1940 - 1959	Gruppenpraxis	SUB	6	28.6673	60−64 years	60−64 years	60−64 years	1	1	1	2.49863	2	3	0	0	0
2	2	549	m	1940 - 1959	Gruppenpraxis	SUB	7	28.6673	55−59 years	55−59 years	60−64 years	0	0	0	2.49863	2	3	0	0	0
2	3	550	m	1960 - 1969	Gruppenpraxis	SUB	1	22.0658	65−69 years	65−69 years	65−69 years	0	0	0	0	0	1.97534	0	0	0
2	2	551	m	1940 - 1959	Gruppenpraxis	SUB	1	28.6673	< 55	< 55	< 55	0	0	0	0	0	0.745205	0	0	0
2	2	552	m	1940 - 1959	Gruppenpraxis	SUB	63	28.6673	55−59 years	55−59 years	60−64 years	5	7	7	2.49863	2	2.07945	0	0	0
2	2	553	m	1940 - 1959	Gruppenpraxis	SUB	3	28.6673	< 55	55−59 years	55−59 years	0	0	0	0	0	2.36986	0	0	0
2	2	554	m	1940 - 1959	Gruppenpraxis	SUB	34	28.6673	55−59 years	60−64 years	60−64 years	0	3	3	1.75616	2	3	0	0	0
2	2	555	m	1940 - 1959	Gruppenpraxis	SUB	42	28.6673	60−64 years	65−69 years	65−69 years	2	4	4	2.49863	2	3	0	0	0
2	2	556	m	1940 - 1959	Gruppenpraxis	SUB	13	28.6673	60−64 years	60−64 years	65−69 years	2	2	2	2.49863	2	3	0	0	0
2	2	557	m	1940 - 1959	Gruppenpraxis	SUB	24	28.6673	< 55	< 55	< 55	1	1	1	0	0	0.745205	0	0	0
2	2	558	m	1940 - 1959	Gruppenpraxis	SUB	1	28.6673	< 55	< 55	< 55	0	0	0	0	0	1.74795	0	0	0
2	2	559	m	1940 - 1959	Gruppenpraxis	SUB	29	28.6673	< 55	< 55	< 55	1	2	3	0	0	2.09041	0	0	0
2	2	560	m	1940 - 1959	Gruppenpraxis	SUB	0	28.6673	< 55	< 55	55−59 years	1	1	1	0	0.747945	3	0	0	0
2	2	561	m	1940 - 1959	Gruppenpraxis	SUB	92	28.6673	< 55	< 55	55−59 years	3	6	6	0	0.747945	3	0	0	0
2	2	562	m	1940 - 1959	Gruppenpraxis	SUB	0	28.6673	65−69 years	70−75 years	70−75 years	0	0	0	2.49863	2	3	0	0	0
2	2	563	m	1940 - 1959	Gruppenpraxis	SUB	12	28.6673	60−64 years	60−64 years	60−64 years	2	3	3	2.49863	2	3	0	0	0
2	2	564	m	1940 - 1959	Gruppenpraxis	SUB	19	28.6673	70−75 years	70−75 years	> 75	2	2	4	2.49863	0.252055	0	0	0	0
2	3	565	m	1960 - 1969	Gruppenpraxis	SUB	15	22.0658	70−75 years	70−75 years	> 75	2	2	3	2.49863	1.25205	0	0	0	0
2	2	566	m	1940 - 1959	Gruppenpraxis	SUB	18	28.6673	< 55	< 55	55−59 years	0	1	1	0	1.74795	3	0	0	0
2	2	567	m	1940 - 1959	Gruppenpraxis	SUB	5	28.6673	< 55	< 55	< 55	0	0	0	0	0	1.74795	0	0	0
2	2	568	m	1940 - 1959	Gruppenpraxis	SUB	9	28.6673	< 55	< 55	< 55	0	0	0	0	0	1.74795	0	0	0
2	2	569	m	1940 - 1959	Gruppenpraxis	SUB	20	28.6673	< 55	< 55	< 55	2	2	2	0	0	2.74795	0	0	0
2	2	570	m	1940 - 1959	Gruppenpraxis	SUB	4	28.6673	65−69 years	65−69 years	70−75 years	0	0	0	2.49863	2	3	0	0	0
2	2	571	m	1940 - 1959	Gruppenpraxis	SUB	52	28.6673	65−69 years	65−69 years	65−69 years	3	5	5	0.879452	0	0	0	0	0
2	2	572	m	1940 - 1959	Gruppenpraxis	SUB	1	28.6673	55−59 years	55−59 years	60−64 years	1	1	1	2.49863	2	3	0	0	0
2	2	573	m	1940 - 1959	Gruppenpraxis	SUB	1	28.6673	60−64 years	60−64 years	60−64 years	0	0	0	1.95342	2	3	0	0	0
2	2	574	m	1940 - 1959	Gruppenpraxis	SUB	2	28.6673	< 55	55−59 years	55−59 years	0	0	0	1.75068	2	3	0	0	0
2	2	575	m	1940 - 1959	Gruppenpraxis	SUB	37	28.6673	< 55	55−59 years	55−59 years	0	0	3	0.750685	2	3	0	0	0
2	3	576	m	1960 - 1969	Gruppenpraxis	SUB	2	22.0658	60−64 years	60−64 years	65−69 years	0	1	1	2.49863	2	3	0	0	0
2	2	577	m	1940 - 1959	Gruppenpraxis	SUB	18	28.6673	65−69 years	65−69 years	65−69 years	0	0	0	0	0	2.15342	0	0	0
2	2	578	m	1940 - 1959	Gruppenpraxis	SUB	24	28.6673	55−59 years	55−59 years	55−59 years	2	2	2	2.49863	2	3	0	0	0
2	2	579	m	1940 - 1959	Gruppenpraxis	SUB	36	28.6673	< 55	< 55	55−59 years	0	0	1	0	0.747945	3	0	0	0
2	2	580	m	1940 - 1959	Gruppenpraxis	SUB	73	28.6673	60−64 years	60−64 years	60−64 years	4	5	7	2.49863	2	0.745205	0	0	0
2	3	581	m	1960 - 1969	Gruppenpraxis	SUB	17	22.0658	55−59 years	55−59 years	60−64 years	2	2	2	2.49863	2	3	0	0	0
2	3	582	m	1960 - 1969	Gruppenpraxis	SUB	12	22.0658	< 55	< 55	< 55	2	2	2	0	0	2.74795	0	0	0
2	3	583	m	1960 - 1969	Gruppenpraxis	SUB	6	22.0658	70−75 years	70−75 years	> 75	1	1	1	2.49863	0.252055	0	0	0	0
2	3	584	m	1960 - 1969	Gruppenpraxis	SUB	59	22.0658	60−64 years	65−69 years	65−69 years	3	3	3	2.49863	0.632877	0	0	0	0
2	3	585	m	1960 - 1969	Gruppenpraxis	SUB	76	22.0658	60−64 years	65−69 years	65−69 years	5	5	5	2.49863	2	3	0	0	0
2	3	586	m	1960 - 1969	Gruppenpraxis	SUB	80	22.0658	60−64 years	65−69 years	65−69 years	3	3	4	2.49863	2	1.05205	0	0	0
2	3	587	m	1960 - 1969	Gruppenpraxis	SUB	74	22.0658	60−64 years	60−64 years	65−69 years	4	4	5	2.49863	2	3	0	0	0
2	3	588	m	1960 - 1969	Gruppenpraxis	SUB	13	22.0658	60−64 years	65−69 years	65−69 years	0	2	2	2.49863	2	3	0	0	0
2	3	589	m	1960 - 1969	Gruppenpraxis	SUB	12	22.0658	60−64 years	65−69 years	65−69 years	6	7	7	2.49863	2	3	0	0	0
2	3	590	m	1960 - 1969	Gruppenpraxis	SUB	0	22.0658	70−75 years	70−75 years	70−75 years	0	0	0	2.49863	2	0.252055	0	0	0
2	3	591	m	1960 - 1969	Gruppenpraxis	SUB	20	22.0658	70−75 years	70−75 years	> 75	2	2	3	2.49863	1.25205	0	0	0	0
2	3	592	m	1960 - 1969	Gruppenpraxis	SUB	83	22.0658	65−69 years	65−69 years	70−75 years	6	6	6	2.49863	2	3	0	0	0
2	3	593	m	1960 - 1969	Gruppenpraxis	SUB	52	22.0658	70−75 years	> 75	> 75	5	5	6	1.74795	0	0	0	0	0
2	3	594	m	1960 - 1969	Gruppenpraxis	SUB	1	22.0658	60−64 years	65−69 years	65−69 years	0	0	0	0	0	0.279452	0	0	0
2	3	595	m	1960 - 1969	Gruppenpraxis	SUB	52	22.0658	65−69 years	65−69 years	70−75 years	2	3	4	2.49863	2	3	0	0	0
2	3	596	m	1960 - 1969	Gruppenpraxis	SUB	22	22.0658	60−64 years	65−69 years	65−69 years	0	0	2	0	0.0794521	3	0	0	0
2	3	597	m	1960 - 1969	Gruppenpraxis	SUB	8	22.0658	< 55	< 55	55−59 years	0	0	0	0	0.747945	1.35068	0	0	0
2	3	598	m	1960 - 1969	Gruppenpraxis	SUB	56	22.0658	55−59 years	55−59 years	60−64 years	3	3	4	2.49863	2	3	0	0	0
2	3	599	m	1960 - 1969	Gruppenpraxis	SUB	0	22.0658	55−59 years	55−59 years	55−59 years	0	0	0	2.49863	2	3	0	0	0
2	3	600	m	1960 - 1969	Gruppenpraxis	SUB	92	22.0658	60−64 years	60−64 years	65−69 years	1	3	5	2.49863	1.51781	0	0	0	0
2	3	601	m	1960 - 1969	Gruppenpraxis	SUB	47	22.0658	70−75 years	70−75 years	> 75	4	5	5	2.49863	1.25205	0	0	0	0
2	3	602	m	1960 - 1969	Gruppenpraxis	SUB	34	22.0658	65−69 years	65−69 years	70−75 years	3	3	3	2.49863	2	3	0	0	0
2	3	603	m	1960 - 1969	Gruppenpraxis	SUB	17	22.0658	60−64 years	60−64 years	60−64 years	1	1	1	2.49863	2	3	0	0	0
2	3	604	m	1960 - 1969	Gruppenpraxis	SUB	0	22.0658	55−59 years	55−59 years	60−64 years	1	1	1	2.49863	2	3	0	0	0
2	3	605	m	1960 - 1969	Gruppenpraxis	SUB	43	22.0658	65−69 years	70−75 years	70−75 years	1	1	2	2.49863	2	2.09041	0	0	0
2	3	606	m	1960 - 1969	Gruppenpraxis	SUB	16	22.0658	65−69 years	70−75 years	70−75 years	0	0	1	2.49863	2	3	0	0	0
2	3	607	m	1960 - 1969	Gruppenpraxis	SUB	63	22.0658	60−64 years	60−64 years	60−64 years	0	2	2	2.49863	2	3	0	0	0
2	3	608	m	1960 - 1969	Gruppenpraxis	SUB	0	22.0658	65−69 years	70−75 years	70−75 years	0	0	0	2.49863	2	2.25479	0	0	0
2	3	609	m	1960 - 1969	Gruppenpraxis	SUB	4	22.0658	< 55	< 55	< 55	0	0	0	0	0	1.74795	0	0	0
2	3	610	m	1960 - 1969	Gruppenpraxis	SUB	65	22.0658	70−75 years	> 75	> 75	3	4	4	1.74795	0	0	0	0	0
2	3	611	m	1960 - 1969	Gruppenpraxis	SUB	50	22.0658	70−75 years	70−75 years	70−75 years	0	3	3	2.49863	2	0.252055	0	0	0
2	3	612	m	1960 - 1969	Gruppenpraxis	SUB	17	22.0658	65−69 years	70−75 years	70−75 years	2	2	2	2.49863	2	3	0	0	0
2	3	613	m	1960 - 1969	Gruppenpraxis	SUB	56	22.0658	55−59 years	55−59 years	60−64 years	0	2	5	2.26027	2	3	0	0	0
2	3	614	m	1960 - 1969	Gruppenpraxis	SUB	5	22.0658	55−59 years	60−64 years	60−64 years	0	0	2	2.49863	2	3	0	0	0
2	3	615	m	1960 - 1969	Gruppenpraxis	SUB	50	22.0658	55−59 years	55−59 years	60−64 years	2	2	4	2.49863	2	3	0	0	0
2	2	616	m	1940 - 1959	Gruppenpraxis	SUB	4	28.6673	55−59 years	60−64 years	60−64 years	3	3	3	2.49863	2	3	0	0	0
2	3	617	m	1960 - 1969	Gruppenpraxis	SUB	31	22.0658	70−75 years	70−75 years	70−75 years	1	1	2	2.49863	1.40822	0	0	0	0
2	3	618	m	1960 - 1969	Gruppenpraxis	SUB	26	22.0658	60−64 years	60−64 years	65−69 years	4	4	5	2.49863	2	3	0	0	0
2	3	619	m	1960 - 1969	Gruppenpraxis	SUB	15	22.0658	65−69 years	65−69 years	65−69 years	1	2	3	2.49863	2	3	0	0	0
2	3	620	m	1960 - 1969	Gruppenpraxis	SUB	92	22.0658	70−75 years	> 75	> 75	6	6	6	0.747945	0	0	0	0	0
2	3	621	m	1960 - 1969	Gruppenpraxis	SUB	20	22.0658	65−69 years	70−75 years	70−75 years	1	1	2	2.40822	2	2.25479	0	0	0
2	3	622	m	1960 - 1969	Gruppenpraxis	SUB	9	22.0658	65−69 years	65−69 years	70−75 years	0	1	1	2.49863	1.70137	0	0	0	0
2	3	623	m	1960 - 1969	Gruppenpraxis	SUB	16	22.0658	65−69 years	65−69 years	70−75 years	2	2	2	2.46027	2	3	0	0	0
2	3	624	m	1960 - 1969	Gruppenpraxis	SUB	0	22.0658	60−64 years	60−64 years	65−69 years	1	1	1	2.49863	2	3	0	0	0
2	3	625	m	1960 - 1969	Gruppenpraxis	SUB	13	22.0658	70−75 years	70−75 years	70−75 years	3	3	3	2.49863	2	1.25205	0	0	0
2	3	626	m	1960 - 1969	Gruppenpraxis	SUB	17	22.0658	70−75 years	> 75	> 75	4	4	4	0.747945	0	0	0	0	0
2	3	627	m	1960 - 1969	Gruppenpraxis	SUB	1	22.0658	< 55	< 55	< 55	0	0	0	0	0	2.68493	0	0	0
2	3	628	m	1960 - 1969	Gruppenpraxis	SUB	56	22.0658	< 55	< 55	55−59 years	0	0	1	0	1.74795	3	0	0	0
2	3	629	m	1960 - 1969	Gruppenpraxis	SUB	1	22.0658	65−69 years	65−69 years	70−75 years	3	3	3	2.49863	2	3	0	0	0
2	3	630	m	1960 - 1969	Gruppenpraxis	SUB	2	22.0658	65−69 years	65−69 years	70−75 years	1	1	1	2.43014	2	3	0	0	0
2	3	631	m	1960 - 1969	Gruppenpraxis	SUB	22	22.0658	70−75 years	70−75 years	> 75	2	2	2	2.49863	1.25205	0	0	0	0
2	3	632	m	1960 - 1969	Gruppenpraxis	SUB	7	22.0658	60−64 years	60−64 years	65−69 years	1	1	1	2.49863	2	3	0	0	0
2	3	633	m	1960 - 1969	Gruppenpraxis	SUB	24	22.0658	70−75 years	70−75 years	> 75	2	2	2	2.49863	0.252055	0	0	0	0
2	3	634	m	1960 - 1969	Gruppenpraxis	SUB	4	22.0658	60−64 years	65−69 years	65−69 years	1	1	1	2.49863	2	3	0	0	0
2	3	635	m	1960 - 1969	Gruppenpraxis	SUB	10	22.0658	70−75 years	70−75 years	70−75 years	0	0	0	2.49863	2	1.25205	0	0	0
2	3	636	m	1960 - 1969	Gruppenpraxis	SUB	42	22.0658	55−59 years	55−59 years	55−59 years	3	5	6	2.49863	2	3	0	0	0
2	3	637	m	1960 - 1969	Gruppenpraxis	SUB	21	22.0658	< 55	55−59 years	55−59 years	0	0	0	1.75068	2	3	0	0	0
2	3	638	m	1960 - 1969	Gruppenpraxis	SUB	6	22.0658	60−64 years	60−64 years	65−69 years	1	1	1	2.49863	2	3	0	0	0
2	3	639	m	1960 - 1969	Gruppenpraxis	SUB	25	22.0658	55−59 years	60−64 years	60−64 years	0	0	2	0	0.575342	3	0	0	0
2	3	640	m	1960 - 1969	Gruppenpraxis	SUB	1	22.0658	< 55	< 55	< 55	0	0	0	0	0	0.49863	0	0	0
2	3	641	m	1960 - 1969	Gruppenpraxis	SUB	18	22.0658	65−69 years	70−75 years	70−75 years	0	0	0	2.29863	2	1.98356	0	0	0
2	3	642	m	1960 - 1969	Gruppenpraxis	SUB	79	22.0658	70−75 years	70−75 years	> 75	0	1	2	2.49863	0.252055	0	0	0	0
2	3	643	m	1960 - 1969	Gruppenpraxis	SUB	46	22.0658	60−64 years	60−64 years	65−69 years	2	3	6	2.49863	2	3	0	0	0
2	3	644	m	1960 - 1969	Gruppenpraxis	SUB	13	22.0658	55−59 years	55−59 years	60−64 years	0	0	0	2.49863	2	3	0	0	0
2	3	645	m	1960 - 1969	Gruppenpraxis	SUB	21	22.0658	70−75 years	70−75 years	> 75	2	3	3	2.49863	1.25205	0	0	0	0
2	3	646	m	1960 - 1969	Gruppenpraxis	SUB	9	22.0658	70−75 years	> 75	> 75	3	5	5	1.74795	0	0	0	0	0
2	4	647	m	1940 - 1959	Gruppenpraxis	SUB	7	20.9279	60−64 years	60−64 years	60−64 years	4	5	5	2.49863	2	3	0	0	0
2	3	648	m	1960 - 1969	Gruppenpraxis	SUB	7	22.0658	65−69 years	70−75 years	70−75 years	1	2	3	2.49863	2	3	0	0	0
2	3	649	m	1960 - 1969	Gruppenpraxis	SUB	10	22.0658	60−64 years	65−69 years	65−69 years	4	6	6	2.49863	2	3	0	0	0
2	3	650	m	1960 - 1969	Gruppenpraxis	SUB	23	22.0658	55−59 years	55−59 years	60−64 years	3	3	4	2.49863	2	3	0	0	0
2	3	651	m	1960 - 1969	Gruppenpraxis	SUB	30	22.0658	60−64 years	60−64 years	60−64 years	2	3	4	2.49863	2	3	0	0	0
2	3	652	m	1960 - 1969	Gruppenpraxis	SUB	7	22.0658	65−69 years	65−69 years	70−75 years	0	0	0	2.25753	2	3	0	0	0
2	3	653	m	1960 - 1969	Gruppenpraxis	SUB	7	22.0658	< 55	< 55	< 55	0	0	0	0	0	1.74795	0	0	0
2	3	654	m	1960 - 1969	Gruppenpraxis	SUB	5	22.0658	< 55	< 55	< 55	0	0	0	0	0	1.74795	0	0	0
2	2	655	m	1940 - 1959	Gruppenpraxis	SUB	1	28.6673	55−59 years	55−59 years	55−59 years	0	0	0	0	0	1.21644	0	0	0
2	3	656	m	1960 - 1969	Gruppenpraxis	SUB	3	22.0658	60−64 years	60−64 years	60−64 years	0	0	0	0	1.20548	3	0	0	0
2	3	657	m	1960 - 1969	Gruppenpraxis	SUB	119	22.0658	70−75 years	> 75	> 75	3	3	3	1.74795	0	0	0	0	0
2	3	658	m	1960 - 1969	Gruppenpraxis	SUB	14	22.0658	55−59 years	55−59 years	60−64 years	1	1	1	2.49863	2	3	0	0	0
2	3	659	m	1960 - 1969	Gruppenpraxis	SUB	2	22.0658	55−59 years	55−59 years	60−64 years	0	0	0	0	0	2.04384	0	0	0
2	3	660	m	1960 - 1969	Gruppenpraxis	SUB	4	22.0658	60−64 years	60−64 years	60−64 years	2	2	3	2.49863	2	3	0	0	0
2	3	661	m	1960 - 1969	Gruppenpraxis	SUB	32	22.0658	< 55	55−59 years	55−59 years	0	0	1	1.75068	2	3	0	0	0
2	4	662	m	1940 - 1959	Gruppenpraxis	SUB	1	20.9279	< 55	< 55	< 55	0	0	0	0	0	2.74795	0	0	0
2	3	663	m	1960 - 1969	Gruppenpraxis	SUB	37	22.0658	< 55	< 55	< 55	3	3	4	0	0	1.74795	0	0	0
2	3	664	m	1960 - 1969	Gruppenpraxis	SUB	0	22.0658	70−75 years	70−75 years	> 75	4	4	4	2.49863	1.25205	0	0	0	0
2	3	665	m	1960 - 1969	Gruppenpraxis	SUB	32	22.0658	55−59 years	55−59 years	60−64 years	0	0	0	2.49863	2	3	0	0	0
2	3	666	m	1960 - 1969	Gruppenpraxis	SUB	19	22.0658	< 55	< 55	< 55	4	4	4	0	0	2.74795	0	0	0
2	3	667	m	1960 - 1969	Gruppenpraxis	SUB	13	22.0658	65−69 years	65−69 years	70−75 years	0	0	0	2.08219	1.52055	0	0	0	0
2	3	668	m	1960 - 1969	Gruppenpraxis	SUB	15	22.0658	< 55	< 55	55−59 years	1	1	1	0	0.747945	3	0	0	0
2	3	669	m	1960 - 1969	Gruppenpraxis	SUB	6	22.0658	55−59 years	55−59 years	60−64 years	1	1	1	2.49863	2	3	0	0	0
2	3	670	m	1960 - 1969	Gruppenpraxis	SUB	3	22.0658	< 55	< 55	55−59 years	0	0	0	0	0.479452	3	0	0	0
2	3	671	m	1960 - 1969	Gruppenpraxis	SUB	39	22.0658	55−59 years	60−64 years	60−64 years	2	3	4	2.49863	2	0.712329	0	0	0
2	3	672	m	1960 - 1969	Gruppenpraxis	SUB	11	22.0658	< 55	< 55	55−59 years	1	1	1	0	1.74795	3	0	0	0
2	3	673	m	1960 - 1969	Gruppenpraxis	SUB	49	22.0658	70−75 years	> 75	> 75	4	4	4	1.74795	0	0	0	0	0
2	3	674	m	1960 - 1969	Gruppenpraxis	SUB	30	22.0658	55−59 years	60−64 years	60−64 years	0	0	4	0	0.432877	0.334247	0	0	0
2	3	675	m	1960 - 1969	Gruppenpraxis	SUB	5	22.0658	< 55	< 55	55−59 years	1	1	1	0	1.74795	3	0	0	0
2	3	676	m	1960 - 1969	Gruppenpraxis	SUB	16	22.0658	< 55	< 55	< 55	1	1	2	0	0	1.74795	0	0	0
2	3	677	m	1960 - 1969	Gruppenpraxis	SUB	40	22.0658	55−59 years	55−59 years	60−64 years	1	1	3	2.49863	2	3	0	0	0
2	3	678	m	1960 - 1969	Gruppenpraxis	SUB	18	22.0658	65−69 years	70−75 years	70−75 years	2	3	3	2.49863	2	3	0	0	0
2	3	679	m	1960 - 1969	Gruppenpraxis	SUB	3	22.0658	65−69 years	65−69 years	70−75 years	1	1	1	2.49863	2	3	0	0	0
2	3	680	m	1960 - 1969	Gruppenpraxis	SUB	54	22.0658	< 55	< 55	< 55	3	3	4	0	0	1.74795	0	0	0
2	3	681	m	1960 - 1969	Gruppenpraxis	SUB	1	22.0658	< 55	55−59 years	55−59 years	0	0	0	1.75068	2	3	0	0	0
2	3	682	m	1960 - 1969	Gruppenpraxis	SUB	28	22.0658	60−64 years	65−69 years	65−69 years	2	2	2	2.49863	2	3	0	0	0
2	3	683	m	1960 - 1969	Gruppenpraxis	SUB	1	22.0658	< 55	55−59 years	55−59 years	0	0	0	0	0.386301	3	0	0	0
2	3	684	m	1960 - 1969	Gruppenpraxis	SUB	3	22.0658	< 55	55−59 years	55−59 years	1	1	1	0.750685	2	3	0	0	0
2	3	685	m	1960 - 1969	Gruppenpraxis	SUB	7	22.0658	< 55	< 55	55−59 years	1	1	1	0	1.74795	3	0	0	0
2	3	686	m	1960 - 1969	Gruppenpraxis	SUB	9	22.0658	55−59 years	55−59 years	60−64 years	0	0	1	2.49863	2	3	0	0	0
2	3	687	m	1960 - 1969	Gruppenpraxis	SUB	64	22.0658	70−75 years	70−75 years	70−75 years	0	0	0	2.49863	2	1.25205	0	0	0
2	2	688	m	1940 - 1959	Gruppenpraxis	SUB	22	28.6673	< 55	< 55	< 55	0	0	0	0	0	0.745205	0	0	0
2	3	689	m	1960 - 1969	Gruppenpraxis	SUB	23	22.0658	70−75 years	70−75 years	> 75	3	3	3	0.449315	0	0	0	0	0
2	3	690	m	1960 - 1969	Gruppenpraxis	SUB	41	22.0658	65−69 years	70−75 years	70−75 years	2	3	3	2.49863	2	2.25479	0	0	0
2	3	691	m	1960 - 1969	Gruppenpraxis	SUB	20	22.0658	< 55	< 55	< 55	2	2	2	0	0	1.74795	0	0	0
2	3	692	m	1960 - 1969	Gruppenpraxis	SUB	22	22.0658	< 55	< 55	55−59 years	2	2	2	0	1.74795	3	0	0	0
2	3	693	m	1960 - 1969	Gruppenpraxis	SUB	23	22.0658	60−64 years	60−64 years	60−64 years	2	2	4	2.49863	2	3	0	0	0
2	3	694	m	1960 - 1969	Gruppenpraxis	SUB	9	22.0658	< 55	< 55	55−59 years	0	1	1	0	1.74795	3	0	0	0
2	3	695	m	1960 - 1969	Gruppenpraxis	SUB	19	22.0658	< 55	55−59 years	55−59 years	0	0	1	1.75068	1.72055	0	0	0	0
2	3	696	m	1960 - 1969	Gruppenpraxis	SUB	7	22.0658	< 55	< 55	< 55	0	0	0	0	0	2.74795	0	0	0
2	3	697	m	1960 - 1969	Gruppenpraxis	SUB	2	22.0658	< 55	55−59 years	55−59 years	3	3	3	1.75068	2	3	0	0	0
2	3	698	m	1960 - 1969	Gruppenpraxis	SUB	68	22.0658	70−75 years	70−75 years	> 75	5	5	6	2.49863	0.252055	0	0	0	0
2	3	699	m	1960 - 1969	Gruppenpraxis	SUB	31	22.0658	60−64 years	60−64 years	65−69 years	2	3	5	2.49863	2	3	0	0	0
2	3	700	m	1960 - 1969	Gruppenpraxis	SUB	32	22.0658	< 55	55−59 years	55−59 years	3	4	5	0.750685	2	3	0	0	0
2	3	701	m	1960 - 1969	Gruppenpraxis	SUB	8	22.0658	< 55	< 55	55−59 years	2	2	3	0	0.747945	3	0	0	0
2	3	702	m	1960 - 1969	Gruppenpraxis	SUB	3	22.0658	55−59 years	60−64 years	60−64 years	0	0	0	2.49863	2	3	0	0	0
2	3	703	m	1960 - 1969	Gruppenpraxis	SUB	6	22.0658	65−69 years	65−69 years	65−69 years	0	0	0	2.0274	2	3	0	0	0
2	3	704	m	1960 - 1969	Gruppenpraxis	SUB	4	22.0658	70−75 years	70−75 years	70−75 years	1	1	1	2.49863	2	0.252055	0	0	0
2	3	705	m	1960 - 1969	Gruppenpraxis	SUB	15	22.0658	55−59 years	55−59 years	60−64 years	1	1	1	2.36438	2	3	0	0	0
2	3	706	m	1960 - 1969	Gruppenpraxis	SUB	19	22.0658	70−75 years	70−75 years	70−75 years	1	1	1	2.49863	1.4137	0	0	0	0
2	3	707	m	1960 - 1969	Gruppenpraxis	SUB	17	22.0658	60−64 years	65−69 years	65−69 years	0	0	0	2.49863	2	3	0	0	0
2	3	708	m	1960 - 1969	Gruppenpraxis	SUB	12	22.0658	65−69 years	65−69 years	65−69 years	1	1	1	2.49863	2	0.430137	0	0	0
2	3	709	m	1960 - 1969	Gruppenpraxis	SUB	21	22.0658	< 55	< 55	55−59 years	1	2	2	0	0.747945	3	0	0	0
2	3	710	m	1960 - 1969	Gruppenpraxis	SUB	2	22.0658	60−64 years	65−69 years	65−69 years	0	1	1	2.23836	2	3	0	0	0
2	3	711	m	1960 - 1969	Gruppenpraxis	SUB	0	22.0658	65−69 years	70−75 years	70−75 years	0	0	0	2.49863	2	2.25479	0	0	0
2	2	712	m	1940 - 1959	Gruppenpraxis	SUB	65	28.6673	60−64 years	60−64 years	65−69 years	4	5	5	2.49863	2	3	0	0	0
2	3	713	m	1960 - 1969	Gruppenpraxis	SUB	5	22.0658	70−75 years	70−75 years	> 75	5	5	5	2.49863	1.25205	0	0	0	0
2	3	714	m	1960 - 1969	Gruppenpraxis	SUB	11	22.0658	55−59 years	60−64 years	60−64 years	0	0	0	2.49863	2	3	0	0	0
2	3	715	m	1960 - 1969	Gruppenpraxis	SUB	3	22.0658	60−64 years	60−64 years	60−64 years	0	1	1	2.49863	2	3	0	0	0
2	3	716	m	1960 - 1969	Gruppenpraxis	SUB	2	22.0658	55−59 years	55−59 years	55−59 years	2	3	3	2.49863	2	3	0	0	0
2	3	717	m	1960 - 1969	Gruppenpraxis	SUB	10	22.0658	60−64 years	60−64 years	65−69 years	0	0	0	2.49863	2	3	0	0	0
2	3	718	m	1960 - 1969	Gruppenpraxis	SUB	37	22.0658	< 55	< 55	55−59 years	2	2	2	0	1.74795	3	0	0	0
2	3	719	m	1960 - 1969	Gruppenpraxis	SUB	2	22.0658	< 55	< 55	< 55	0	0	0	0	0	1.74795	0	0	0
2	3	720	m	1960 - 1969	Gruppenpraxis	SUB	12	22.0658	60−64 years	60−64 years	60−64 years	1	1	1	2.49863	2	0.947945	0	0	0
2	3	721	m	1960 - 1969	Gruppenpraxis	SUB	3	22.0658	60−64 years	60−64 years	60−64 years	0	0	0	0	0.490411	3	0	0	0
2	2	722	m	1940 - 1959	Gruppenpraxis	SUB	2	28.6673	< 55	< 55	55−59 years	0	0	0	0	1.74795	3	0	0	0
2	3	723	m	1960 - 1969	Gruppenpraxis	SUB	0	22.0658	70−75 years	70−75 years	70−75 years	0	0	0	2.49863	2	0.252055	0	0	0
2	2	724	m	1940 - 1959	Gruppenpraxis	SUB	0	28.6673	< 55	< 55	< 55	0	0	0	0	0	0.745205	0	0	0
2	3	725	m	1960 - 1969	Gruppenpraxis	SUB	43	22.0658	60−64 years	60−64 years	65−69 years	3	3	4	2.49863	2	1.79178	0	0	0
2	3	726	m	1960 - 1969	Gruppenpraxis	SUB	0	22.0658	< 55	< 55	< 55	0	0	0	0	0	0.745205	0	0	0
2	3	727	m	1960 - 1969	Gruppenpraxis	SUB	7	22.0658	65−69 years	70−75 years	70−75 years	2	3	3	2.49863	2	2.25479	0	0	0
2	3	728	m	1960 - 1969	Gruppenpraxis	SUB	8	22.0658	55−59 years	60−64 years	60−64 years	0	0	0	0	0	2.98356	0	0	0
2	3	729	m	1960 - 1969	Gruppenpraxis	SUB	7	22.0658	< 55	< 55	< 55	0	0	1	0	0	2.74795	0	0	0
2	3	730	m	1960 - 1969	Gruppenpraxis	SUB	24	22.0658	65−69 years	65−69 years	70−75 years	2	2	2	2.49863	2	3	0	0	0
2	3	731	m	1960 - 1969	Gruppenpraxis	SUB	9	22.0658	70−75 years	70−75 years	> 75	0	1	1	2.31233	1.25205	0	0	0	0
2	3	732	m	1960 - 1969	Gruppenpraxis	SUB	8	22.0658	55−59 years	55−59 years	55−59 years	3	3	3	2.49863	2	3	0	0	0
2	3	733	m	1960 - 1969	Gruppenpraxis	SUB	23	22.0658	65−69 years	65−69 years	70−75 years	4	4	4	2.49863	2	3	0	0	0
2	3	734	m	1960 - 1969	Gruppenpraxis	SUB	9	22.0658	< 55	< 55	< 55	1	1	1	0	0	1.74795	0	0	0
2	3	735	m	1960 - 1969	Gruppenpraxis	SUB	91	22.0658	70−75 years	70−75 years	70−75 years	4	4	6	2.49863	2	0.252055	0	0	0
2	3	736	m	1960 - 1969	Gruppenpraxis	SUB	16	22.0658	65−69 years	70−75 years	70−75 years	2	2	2	2.49863	2	3	0	0	0
2	3	737	m	1960 - 1969	Gruppenpraxis	SUB	17	22.0658	55−59 years	60−64 years	60−64 years	1	4	4	2.38356	2	3	0	0	0
2	3	738	m	1960 - 1969	Gruppenpraxis	SUB	0	22.0658	< 55	< 55	55−59 years	0	0	0	0	1.74795	3	0	0	0
2	3	739	m	1960 - 1969	Gruppenpraxis	SUB	9	22.0658	< 55	< 55	< 55	4	5	5	0	0	0.745205	0	0	0
2	3	740	m	1960 - 1969	Gruppenpraxis	SUB	0	22.0658	< 55	< 55	< 55	0	0	0	0	0	1.74795	0	0	0
2	3	741	m	1960 - 1969	Gruppenpraxis	SUB	18	22.0658	< 55	< 55	55−59 years	2	2	2	0	0.747945	2.30137	0	0	0
2	3	742	m	1960 - 1969	Gruppenpraxis	SUB	2	22.0658	< 55	< 55	55−59 years	0	0	0	0	0	2.56986	0	0	0
2	3	743	m	1960 - 1969	Gruppenpraxis	SUB	15	22.0658	55−59 years	55−59 years	60−64 years	2	2	2	2.49863	2	3	0	0	0
2	3	744	m	1960 - 1969	Gruppenpraxis	SUB	5	22.0658	65−69 years	65−69 years	70−75 years	0	0	0	2.49863	2	3	0	0	0
2	3	745	m	1960 - 1969	Gruppenpraxis	SUB	5	22.0658	60−64 years	60−64 years	60−64 years	0	0	0	0	0.545205	3	0	0	0
2	3	746	m	1960 - 1969	Gruppenpraxis	SUB	6	22.0658	< 55	< 55	55−59 years	0	0	0	0	0.747945	3	0	0	0
2	3	747	m	1960 - 1969	Gruppenpraxis	SUB	8	22.0658	60−64 years	65−69 years	65−69 years	0	0	0	0	0.575342	3	0	0	0
2	3	748	m	1960 - 1969	Gruppenpraxis	SUB	2	22.0658	< 55	55−59 years	55−59 years	1	1	1	1.75068	2	3	0	0	0
2	2	749	m	1940 - 1959	Gruppenpraxis	SUB	1	28.6673	70−75 years	70−75 years	> 75	0	3	3	1.44658	0.252055	0	0	0	0
2	3	750	m	1960 - 1969	Gruppenpraxis	SUB	20	22.0658	70−75 years	> 75	> 75	0	0	0	1.74795	0	0	0	0	0
2	3	751	m	1960 - 1969	Gruppenpraxis	SUB	5	22.0658	< 55	< 55	< 55	2	2	2	0	0	0.745205	0	0	0
2	3	752	m	1960 - 1969	Gruppenpraxis	SUB	61	22.0658	60−64 years	60−64 years	65−69 years	4	4	8	2.49863	0.482192	0	0	0	0
2	3	753	m	1960 - 1969	Gruppenpraxis	SUB	1	22.0658	< 55	< 55	< 55	0	0	0	0	0	0.745205	0	0	0
2	3	754	m	1960 - 1969	Gruppenpraxis	SUB	1	22.0658	< 55	< 55	< 55	2	2	2	0	0	0.745205	0	0	0
2	3	755	m	1960 - 1969	Gruppenpraxis	SUB	16	22.0658	55−59 years	60−64 years	60−64 years	1	1	1	2.44658	2	3	0	0	0
2	3	756	m	1960 - 1969	Gruppenpraxis	SUB	14	22.0658	60−64 years	60−64 years	60−64 years	0	1	2	2	2	3	0	0	0
2	3	757	m	1960 - 1969	Gruppenpraxis	SUB	9	22.0658	< 55	< 55	55−59 years	0	0	0	0	0.747945	3	0	0	0
2	3	758	m	1960 - 1969	Gruppenpraxis	SUB	3	22.0658	60−64 years	60−64 years	65−69 years	0	0	0	0	0	1.9863	0	0	0
2	3	759	m	1960 - 1969	Gruppenpraxis	SUB	1	22.0658	< 55	55−59 years	55−59 years	0	0	0	1.75068	2	3	0	0	0
2	3	760	m	1960 - 1969	Gruppenpraxis	SUB	11	22.0658	55−59 years	60−64 years	60−64 years	0	0	0	2.49863	2	3	0	0	0
2	3	761	m	1960 - 1969	Gruppenpraxis	SUB	23	22.0658	65−69 years	65−69 years	70−75 years	0	0	1	2.49863	2	0.635616	0	0	0
2	3	762	m	1960 - 1969	Gruppenpraxis	SUB	6	22.0658	< 55	< 55	< 55	1	1	1	0	0	0.745205	0	0	0
2	3	763	m	1960 - 1969	Gruppenpraxis	SUB	50	22.0658	55−59 years	60−64 years	60−64 years	6	6	7	2.49863	2	3	0	0	0
2	3	764	m	1960 - 1969	Gruppenpraxis	SUB	13	22.0658	65−69 years	65−69 years	70−75 years	0	0	3	0	1.3726	3	0	0	0
2	3	765	m	1960 - 1969	Gruppenpraxis	SUB	0	22.0658	60−64 years	65−69 years	65−69 years	2	2	2	2.49863	2	3	0	0	0
2	3	766	m	1960 - 1969	Gruppenpraxis	SUB	1	22.0658	< 55	< 55	55−59 years	0	0	0	0	0	2.86027	0	0	0
2	3	767	m	1960 - 1969	Gruppenpraxis	SUB	0	22.0658	70−75 years	> 75	> 75	1	1	1	1.74795	0	0	0	0	0
2	2	768	m	1940 - 1959	Gruppenpraxis	SUB	15	28.6673	55−59 years	55−59 years	55−59 years	0	0	0	2.49863	2	3	0	0	0
2	4	769	m	1940 - 1959	Gruppenpraxis	SUB	39	20.9279	55−59 years	55−59 years	60−64 years	3	5	5	2.49863	2	0.158904	0	0	0
2	3	770	m	1960 - 1969	Gruppenpraxis	SUB	6	22.0658	< 55	< 55	< 55	1	1	2	0	0	2.74795	0	0	0
2	2	771	m	1940 - 1959	Gruppenpraxis	SUB	7	28.6673	< 55	55−59 years	55−59 years	0	1	1	0	1.7863	3	0	0	0
2	3	772	m	1960 - 1969	Gruppenpraxis	SUB	10	22.0658	< 55	< 55	55−59 years	1	1	2	0	1.74795	3	0	0	0
2	4	773	m	1940 - 1959	Gruppenpraxis	SUB	0	20.9279	60−64 years	65−69 years	65−69 years	1	1	1	2.49863	2	3	0	0	0
2	4	774	m	1940 - 1959	Gruppenpraxis	SUB	10	20.9279	55−59 years	60−64 years	60−64 years	4	6	6	2.49863	2	3	0	0	0
2	4	775	m	1940 - 1959	Gruppenpraxis	SUB	7	20.9279	55−59 years	55−59 years	60−64 years	0	0	0	2.49863	2	3	0	0	0
2	3	776	m	1960 - 1969	Gruppenpraxis	SUB	12	22.0658	55−59 years	60−64 years	60−64 years	0	1	1	2.46575	2	3	0	0	0
2	2	777	m	1940 - 1959	Gruppenpraxis	SUB	82	28.6673	65−69 years	65−69 years	65−69 years	5	6	8	2.49863	0.178082	0	0	0	0
2	4	778	m	1940 - 1959	Gruppenpraxis	SUB	8	20.9279	70−75 years	70−75 years	70−75 years	0	2	2	2.13151	2	0.252055	0	0	0
2	2	779	m	1940 - 1959	Gruppenpraxis	SUB	5	28.6673	70−75 years	70−75 years	70−75 years	1	1	1	2.49863	2	1.25205	0	0	0
2	2	780	m	1940 - 1959	Gruppenpraxis	SUB	3	28.6673	< 55	< 55	< 55	2	2	2	0	0	2.74795	0	0	0
2	2	781	m	1940 - 1959	Gruppenpraxis	SUB	4	28.6673	< 55	< 55	< 55	0	0	0	0	0	1.74795	0	0	0
2	4	782	m	1940 - 1959	Gruppenpraxis	SUB	2	20.9279	55−59 years	60−64 years	60−64 years	3	3	3	2.49863	2	3	0	0	0
2	4	783	m	1940 - 1959	Gruppenpraxis	SUB	6	20.9279	60−64 years	60−64 years	65−69 years	0	0	0	2.49863	2	3	0	0	0
2	4	784	m	1940 - 1959	Gruppenpraxis	SUB	6	20.9279	60−64 years	60−64 years	65−69 years	1	2	2	2.49863	0.783562	0	0	0	0
2	2	785	m	1940 - 1959	Gruppenpraxis	SUB	5	28.6673	< 55	55−59 years	55−59 years	1	1	1	0.750685	2	3	0	0	0
2	2	786	m	1940 - 1959	Gruppenpraxis	SUB	1	28.6673	55−59 years	55−59 years	55−59 years	0	0	0	2.49863	2	3	0	0	0
2	2	787	m	1940 - 1959	Gruppenpraxis	SUB	63	28.6673	60−64 years	65−69 years	65−69 years	2	2	3	2.49863	2	3	0	0	0
2	4	788	m	1940 - 1959	Gruppenpraxis	SUB	1	20.9279	65−69 years	70−75 years	70−75 years	0	0	0	2.49863	2	2.25479	0	0	0
2	4	789	m	1940 - 1959	Gruppenpraxis	SUB	8	20.9279	< 55	< 55	55−59 years	1	1	1	0	0.747945	3	0	0	0
2	4	790	m	1940 - 1959	Gruppenpraxis	SUB	7	20.9279	55−59 years	55−59 years	60−64 years	0	0	0	2.40274	2	3	0	0	0
2	4	791	m	1940 - 1959	Gruppenpraxis	SUB	1	20.9279	< 55	55−59 years	55−59 years	0	0	0	1.75068	2	3	0	0	0
2	4	792	m	1940 - 1959	Gruppenpraxis	SUB	0	20.9279	< 55	< 55	55−59 years	0	0	0	0	1.74795	3	0	0	0
2	4	793	m	1940 - 1959	Gruppenpraxis	SUB	4	20.9279	< 55	< 55	< 55	1	1	1	0	0	2.74795	0	0	0
2	2	794	m	1940 - 1959	Gruppenpraxis	SUB	36	28.6673	70−75 years	70−75 years	70−75 years	1	1	3	2.49863	2	0.252055	0	0	0
2	2	795	m	1940 - 1959	Gruppenpraxis	SUB	79	28.6673	< 55	< 55	< 55	1	3	6	0	0	2.74795	0	0	0
2	4	796	m	1940 - 1959	Gruppenpraxis	SUB	3	20.9279	< 55	55−59 years	55−59 years	1	1	1	0.750685	2	3	0	0	0
2	4	797	m	1940 - 1959	Gruppenpraxis	SUB	31	20.9279	65−69 years	70−75 years	70−75 years	2	3	5	2.49863	2	3	0	0	0
2	3	798	m	1960 - 1969	Gruppenpraxis	SUB	1	22.0658	55−59 years	60−64 years	60−64 years	0	0	0	0	0	1.81918	0	0	0
2	2	799	m	1940 - 1959	Gruppenpraxis	SUB	26	28.6673	60−64 years	65−69 years	65−69 years	2	2	4	2.49863	2	3	0	0	0
2	4	800	m	1940 - 1959	Gruppenpraxis	SUB	37	20.9279	70−75 years	70−75 years	> 75	3	10	10	2.49863	0.252055	0	0	0	0
2	2	801	m	1940 - 1959	Gruppenpraxis	SUB	45	28.6673	< 55	< 55	< 55	0	0	2	0	0	2.74795	0	0	0
2	4	802	m	1940 - 1959	Gruppenpraxis	SUB	5	20.9279	55−59 years	60−64 years	60−64 years	2	2	2	2.49863	2	3	0	0	0
2	4	803	m	1940 - 1959	Gruppenpraxis	SUB	9	20.9279	55−59 years	55−59 years	55−59 years	0	0	1	2.49863	2	3	0	0	0
2	2	804	m	1940 - 1959	Gruppenpraxis	SUB	29	28.6673	60−64 years	65−69 years	65−69 years	1	1	1	2.49863	2	3	0	0	0
2	4	805	m	1940 - 1959	Gruppenpraxis	SUB	0	20.9279	< 55	< 55	< 55	0	0	0	0	0	1.74795	0	0	0
2	3	806	m	1960 - 1969	Gruppenpraxis	SUB	5	22.0658	55−59 years	55−59 years	60−64 years	0	0	1	0	0.320548	3	0	0	0
2	3	807	m	1960 - 1969	Gruppenpraxis	SUB	4	22.0658	< 55	< 55	55−59 years	0	0	0	0	0.115068	3	0	0	0
2	4	808	m	1940 - 1959	Gruppenpraxis	SUB	18	20.9279	< 55	< 55	55−59 years	2	3	3	0	0.747945	3	0	0	0
2	4	809	m	1940 - 1959	Gruppenpraxis	SUB	3	20.9279	55−59 years	55−59 years	55−59 years	0	0	0	2.23836	2	3	0	0	0
2	3	810	m	1960 - 1969	Gruppenpraxis	SUB	24	22.0658	65−69 years	65−69 years	70−75 years	1	1	1	2.49863	1.57808	0	0	0	0
2	2	811	m	1940 - 1959	Gruppenpraxis	SUB	1	28.6673	< 55	< 55	55−59 years	0	0	1	0	1.30411	3	0	0	0
2	3	812	m	1960 - 1969	Gruppenpraxis	SUB	13	22.0658	< 55	< 55	55−59 years	1	2	3	0	0.747945	3	0	0	0
2	4	813	m	1940 - 1959	Gruppenpraxis	SUB	3	20.9279	< 55	< 55	< 55	1	1	1	0	0	2.74795	0	0	0
2	4	814	m	1940 - 1959	Gruppenpraxis	SUB	12	20.9279	70−75 years	> 75	> 75	4	4	4	0.747945	0	0	0	0	0
2	3	815	m	1960 - 1969	Gruppenpraxis	SUB	24	22.0658	< 55	< 55	55−59 years	5	7	7	0	1.74795	3	0	0	0
2	2	816	m	1940 - 1959	Gruppenpraxis	SUB	1	28.6673	< 55	< 55	55−59 years	0	0	0	0	0	2.50411	0	0	0
2	4	817	m	1940 - 1959	Gruppenpraxis	SUB	0	20.9279	< 55	55−59 years	55−59 years	0	0	0	0.750685	2	3	0	0	0
2	3	818	m	1960 - 1969	Gruppenpraxis	SUB	15	22.0658	< 55	< 55	55−59 years	2	2	2	0	1.74795	3	0	0	0
2	3	819	m	1960 - 1969	Gruppenpraxis	SUB	2	22.0658	60−64 years	60−64 years	65−69 years	0	0	0	2.42192	2	3	0	0	0
2	4	820	m	1940 - 1959	Gruppenpraxis	SUB	9	20.9279	< 55	55−59 years	55−59 years	2	2	2	0.750685	2	3	0	0	0
2	4	821	m	1940 - 1959	Gruppenpraxis	SUB	0	20.9279	< 55	55−59 years	55−59 years	0	0	0	0.750685	2	3	0	0	0
2	4	822	m	1940 - 1959	Gruppenpraxis	SUB	27	20.9279	60−64 years	65−69 years	65−69 years	3	3	3	2.49863	2	3	0	0	0
2	3	823	m	1960 - 1969	Gruppenpraxis	SUB	34	22.0658	70−75 years	70−75 years	70−75 years	3	3	3	2.49863	2	0.252055	0	0	0
2	3	824	m	1960 - 1969	Gruppenpraxis	SUB	8	22.0658	55−59 years	60−64 years	60−64 years	1	2	2	2.49863	2	3	0	0	0
2	2	825	m	1940 - 1959	Gruppenpraxis	SUB	26	28.6673	55−59 years	60−64 years	60−64 years	0	0	1	0	0.438356	3	0	0	0
2	3	826	m	1960 - 1969	Gruppenpraxis	SUB	14	22.0658	65−69 years	65−69 years	65−69 years	0	0	0	2.49863	2	0.50137	0	0	0
2	3	827	m	1960 - 1969	Gruppenpraxis	SUB	16	22.0658	55−59 years	55−59 years	60−64 years	1	1	1	2.49863	2	3	0	0	0
2	3	828	m	1960 - 1969	Gruppenpraxis	SUB	10	22.0658	< 55	< 55	55−59 years	0	0	0	0	1.41644	1.11507	0	0	0
2	3	829	m	1960 - 1969	Gruppenpraxis	SUB	2	22.0658	< 55	< 55	55−59 years	0	0	0	0	0.0493151	3	0	0	0
2	4	830	m	1940 - 1959	Gruppenpraxis	SUB	4	20.9279	< 55	55−59 years	55−59 years	0	0	0	1.75068	2	3	0	0	0
2	4	831	m	1940 - 1959	Gruppenpraxis	SUB	1	20.9279	< 55	55−59 years	55−59 years	0	0	0	0.750685	2	3	0	0	0
2	2	832	m	1940 - 1959	Gruppenpraxis	SUB	21	28.6673	55−59 years	55−59 years	55−59 years	1	1	1	2.49863	2	3	0	0	0
2	2	833	m	1940 - 1959	Gruppenpraxis	SUB	37	28.6673	< 55	< 55	< 55	1	2	2	0	0	1.74795	0	0	0
2	4	834	m	1940 - 1959	Gruppenpraxis	SUB	1	20.9279	< 55	< 55	< 55	0	0	0	0	0	0.745205	0	0	0
2	2	835	m	1940 - 1959	Gruppenpraxis	SUB	70	28.6673	55−59 years	55−59 years	60−64 years	1	2	4	2.49863	2	3	0	0	0
2	2	836	m	1940 - 1959	Gruppenpraxis	SUB	3	28.6673	< 55	< 55	< 55	0	0	1	0	0	0.745205	0	0	0
2	4	837	m	1940 - 1959	Gruppenpraxis	SUB	1	20.9279	< 55	< 55	< 55	0	0	0	0	0	1.74795	0	0	0
2	4	838	m	1940 - 1959	Gruppenpraxis	SUB	4	20.9279	55−59 years	55−59 years	60−64 years	2	3	3	2.49863	2	3	0	0	0
2	4	839	m	1940 - 1959	Gruppenpraxis	SUB	5	20.9279	70−75 years	> 75	> 75	4	4	4	1.74795	0	0	0	0	0
2	4	840	m	1940 - 1959	Gruppenpraxis	SUB	6	20.9279	60−64 years	65−69 years	65−69 years	1	1	1	2.44658	2	3	0	0	0
2	4	841	m	1940 - 1959	Gruppenpraxis	SUB	4	20.9279	70−75 years	70−75 years	70−75 years	4	7	7	2.49863	2	0.252055	0	0	0
2	4	842	m	1940 - 1959	Gruppenpraxis	SUB	1	20.9279	60−64 years	60−64 years	65−69 years	2	2	2	2.49863	2	3	0	0	0
2	2	843	m	1940 - 1959	Gruppenpraxis	SUB	35	28.6673	55−59 years	60−64 years	60−64 years	2	3	4	2.49863	2	3	0	0	0
2	3	844	m	1960 - 1969	Gruppenpraxis	SUB	38	22.0658	< 55	< 55	55−59 years	5	7	8	0	0.747945	3	0	0	0
2	2	845	m	1940 - 1959	Gruppenpraxis	SUB	5	28.6673	< 55	< 55	< 55	0	1	1	0	0	1.74795	0	0	0
2	2	846	m	1940 - 1959	Gruppenpraxis	SUB	1	28.6673	60−64 years	65−69 years	65−69 years	0	0	0	0	0	1.4	0	0	0
2	3	847	m	1960 - 1969	Gruppenpraxis	SUB	1	22.0658	< 55	< 55	< 55	0	0	0	0	0	2.74795	0	0	0
2	4	848	m	1940 - 1959	Gruppenpraxis	SUB	11	20.9279	55−59 years	55−59 years	60−64 years	5	5	5	2.49863	2	3	0	0	0
2	3	849	m	1960 - 1969	Gruppenpraxis	SUB	27	22.0658	60−64 years	60−64 years	65−69 years	2	3	4	2.49863	2	0.0219178	0	0	0
2	3	850	m	1960 - 1969	Gruppenpraxis	SUB	48	22.0658	70−75 years	70−75 years	70−75 years	2	3	4	2.49863	1.37534	0	0	0	0
2	4	851	m	1940 - 1959	Gruppenpraxis	SUB	6	20.9279	< 55	< 55	55−59 years	1	1	1	0	1.74795	3	0	0	0
2	2	852	m	1940 - 1959	Gruppenpraxis	SUB	8	28.6673	55−59 years	55−59 years	55−59 years	0	0	0	0	0	1.71507	0	0	0
2	2	853	m	1940 - 1959	Gruppenpraxis	SUB	4	28.6673	60−64 years	60−64 years	65−69 years	2	2	2	2.49863	2	3	0	0	0
2	4	854	m	1940 - 1959	Gruppenpraxis	SUB	7	20.9279	< 55	< 55	55−59 years	0	0	0	0	0.747945	3	0	0	0
2	4	855	m	1940 - 1959	Gruppenpraxis	SUB	6	20.9279	65−69 years	65−69 years	65−69 years	1	1	1	2.49863	2	3	0	0	0
2	2	856	m	1940 - 1959	Gruppenpraxis	SUB	1	28.6673	< 55	55−59 years	55−59 years	0	0	0	0	0.583562	3	0	0	0
2	2	857	m	1940 - 1959	Gruppenpraxis	SUB	9	28.6673	55−59 years	55−59 years	60−64 years	1	1	1	2.49863	2	3	0	0	0
2	4	858	m	1940 - 1959	Gruppenpraxis	SUB	17	20.9279	< 55	55−59 years	55−59 years	6	8	8	0.750685	2	3	0	0	0
2	4	859	m	1940 - 1959	Gruppenpraxis	SUB	10	20.9279	< 55	55−59 years	55−59 years	3	3	3	0.750685	2	3	0	0	0
2	2	860	m	1940 - 1959	Gruppenpraxis	SUB	17	28.6673	70−75 years	70−75 years	70−75 years	0	0	0	2.49863	2	1.25205	0	0	0
2	2	861	m	1940 - 1959	Gruppenpraxis	SUB	2	28.6673	55−59 years	55−59 years	55−59 years	0	0	0	2.49863	2	3	0	0	0
2	4	862	m	1940 - 1959	Gruppenpraxis	SUB	8	20.9279	55−59 years	60−64 years	60−64 years	0	0	1	2.49863	2	3	0	0	0
2	3	863	m	1960 - 1969	Gruppenpraxis	SUB	22	22.0658	55−59 years	60−64 years	60−64 years	0	0	0	2.42192	2	3	0	0	0
2	3	864	m	1960 - 1969	Gruppenpraxis	SUB	19	22.0658	60−64 years	65−69 years	65−69 years	0	1	2	2.49863	2	3	0	0	0
2	4	865	m	1940 - 1959	Gruppenpraxis	SUB	1	20.9279	65−69 years	65−69 years	65−69 years	4	4	4	2.49863	2	3	0	0	0
2	4	866	m	1940 - 1959	Gruppenpraxis	SUB	10	20.9279	< 55	55−59 years	55−59 years	1	3	3	0.750685	2	3	0	0	0
2	2	867	m	1940 - 1959	Gruppenpraxis	SUB	1	28.6673	65−69 years	65−69 years	70−75 years	0	0	0	0	0	0.775342	0	0	0
2	2	868	m	1940 - 1959	Gruppenpraxis	SUB	92	28.6673	70−75 years	> 75	> 75	7	9	10	1.74795	0	0	0	0	0
2	3	869	m	1960 - 1969	Gruppenpraxis	SUB	9	22.0658	70−75 years	70−75 years	70−75 years	0	0	1	2.49863	2	0.252055	0	0	0
2	3	870	m	1960 - 1969	Gruppenpraxis	SUB	39	22.0658	60−64 years	60−64 years	60−64 years	1	2	2	2.49863	1.64384	0	0	0	0
2	4	871	m	1940 - 1959	Gruppenpraxis	SUB	0	20.9279	< 55	55−59 years	55−59 years	0	0	0	1.75068	2	3	0	0	0
2	4	872	m	1940 - 1959	Gruppenpraxis	SUB	1	20.9279	< 55	< 55	< 55	0	0	0	0	0	1.74795	0	0	0
2	3	873	m	1960 - 1969	Gruppenpraxis	SUB	9	22.0658	55−59 years	55−59 years	60−64 years	0	0	1	2.49863	2	3	0	0	0
2	4	874	m	1940 - 1959	Gruppenpraxis	SUB	2	20.9279	65−69 years	65−69 years	70−75 years	0	0	0	2.49863	2	3	0	0	0
2	3	875	m	1960 - 1969	Gruppenpraxis	SUB	2	22.0658	55−59 years	60−64 years	60−64 years	0	0	0	0	0	0.882192	0	0	0
2	4	876	m	1940 - 1959	Gruppenpraxis	SUB	6	20.9279	< 55	< 55	55−59 years	2	2	2	0	0.747945	3	0	0	0
2	2	877	m	1940 - 1959	Gruppenpraxis	SUB	3	28.6673	65−69 years	65−69 years	65−69 years	0	0	0	0	0	2.04932	0	0	0
2	4	878	m	1940 - 1959	Gruppenpraxis	SUB	7	20.9279	60−64 years	65−69 years	65−69 years	2	2	2	2.49863	2	3	0	0	0
2	4	879	m	1940 - 1959	Gruppenpraxis	SUB	6	20.9279	< 55	< 55	< 55	0	1	1	0	0	2.74795	0	0	0
2	4	880	m	1940 - 1959	Gruppenpraxis	SUB	7	20.9279	< 55	< 55	< 55	0	2	2	0	0	1.74795	0	0	0
2	4	881	m	1940 - 1959	Gruppenpraxis	SUB	17	20.9279	60−64 years	60−64 years	60−64 years	3	4	4	2.49863	2	3	0	0	0
2	4	882	m	1940 - 1959	Gruppenpraxis	SUB	12	20.9279	< 55	< 55	55−59 years	0	2	2	0	0.747945	3	0	0	0
2	3	883	m	1960 - 1969	Gruppenpraxis	SUB	24	22.0658	< 55	< 55	55−59 years	1	2	5	0	0.747945	3	0	0	0
2	2	884	m	1940 - 1959	Gruppenpraxis	SUB	2	28.6673	< 55	55−59 years	55−59 years	0	1	1	1.64658	2	3	0	0	0
2	4	885	m	1940 - 1959	Gruppenpraxis	SUB	6	20.9279	< 55	55−59 years	55−59 years	3	3	3	0.750685	2	3	0	0	0
2	3	886	m	1960 - 1969	Gruppenpraxis	SUB	6	22.0658	60−64 years	60−64 years	60−64 years	0	0	0	0	0.364384	3	0	0	0
2	3	887	m	1960 - 1969	Gruppenpraxis	SUB	41	22.0658	< 55	< 55	55−59 years	0	0	0	0	1.74795	3	0	0	0
2	3	888	m	1960 - 1969	Gruppenpraxis	SUB	5	22.0658	< 55	< 55	< 55	0	0	0	0	0	2.74795	0	0	0
2	2	889	m	1940 - 1959	Gruppenpraxis	SUB	58	28.6673	< 55	< 55	55−59 years	2	5	5	0	1.74795	3	0	0	0
2	4	890	m	1940 - 1959	Gruppenpraxis	SUB	6	20.9279	60−64 years	65−69 years	65−69 years	0	1	1	2.49863	2	3	0	0	0
2	4	891	m	1940 - 1959	Gruppenpraxis	SUB	1	20.9279	< 55	< 55	55−59 years	0	1	1	0	0.747945	3	0	0	0
2	4	892	m	1940 - 1959	Gruppenpraxis	SUB	6	20.9279	60−64 years	60−64 years	60−64 years	1	1	1	2.49863	2	3	0	0	0
2	4	893	m	1940 - 1959	Gruppenpraxis	SUB	18	20.9279	55−59 years	60−64 years	60−64 years	2	2	2	2.49863	2	3	0	0	0
2	4	894	m	1940 - 1959	Gruppenpraxis	SUB	0	20.9279	< 55	< 55	55−59 years	0	0	0	0	1.74795	3	0	0	0
2	4	895	m	1940 - 1959	Gruppenpraxis	SUB	1	20.9279	55−59 years	55−59 years	55−59 years	0	0	0	2.49863	2	3	0	0	0
2	4	896	m	1940 - 1959	Gruppenpraxis	SUB	0	20.9279	< 55	< 55	55−59 years	0	0	0	0	0.747945	3	0	0	0
2	4	897	m	1940 - 1959	Gruppenpraxis	SUB	14	20.9279	60−64 years	60−64 years	65−69 years	2	2	2	2.49863	2	3	0	0	0
2	4	898	m	1940 - 1959	Gruppenpraxis	SUB	0	20.9279	55−59 years	55−59 years	60−64 years	0	0	0	2.49863	2	3	0	0	0
2	3	899	m	1960 - 1969	Gruppenpraxis	SUB	30	22.0658	65−69 years	70−75 years	70−75 years	1	1	2	2.49863	2	3	0	0	0
2	4	900	m	1940 - 1959	Gruppenpraxis	SUB	9	20.9279	60−64 years	65−69 years	65−69 years	4	4	4	2.49863	2	3	0	0	0
2	2	901	m	1940 - 1959	Gruppenpraxis	SUB	23	28.6673	55−59 years	55−59 years	60−64 years	0	0	2	1.8274	2	3	0	0	0
2	2	902	m	1940 - 1959	Gruppenpraxis	SUB	1	28.6673	< 55	< 55	< 55	0	0	0	0	0	1.0274	0	0	0
2	4	903	m	1940 - 1959	Gruppenpraxis	SUB	3	20.9279	60−64 years	65−69 years	65−69 years	0	0	0	2.49863	2	3	0	0	0
2	3	904	m	1960 - 1969	Gruppenpraxis	SUB	33	22.0658	55−59 years	55−59 years	60−64 years	1	1	1	2.49863	2	3	0	0	0
2	4	905	m	1940 - 1959	Gruppenpraxis	SUB	21	20.9279	< 55	< 55	< 55	3	3	5	0	0	2.74795	0	0	0
2	2	906	m	1940 - 1959	Gruppenpraxis	SUB	2	28.6673	55−59 years	55−59 years	60−64 years	0	1	1	0	1.91233	3	0	0	0
2	4	907	m	1940 - 1959	Gruppenpraxis	SUB	8	20.9279	< 55	55−59 years	55−59 years	3	4	4	1.75068	2	3	0	0	0
2	4	908	m	1940 - 1959	Gruppenpraxis	SUB	1	20.9279	< 55	55−59 years	55−59 years	2	2	2	1.75068	2	3	0	0	0
2	3	909	m	1960 - 1969	Gruppenpraxis	SUB	19	22.0658	70−75 years	70−75 years	70−75 years	2	2	2	2.49863	2	1.25205	0	0	0
2	2	910	m	1940 - 1959	Gruppenpraxis	SUB	3	28.6673	60−64 years	60−64 years	60−64 years	0	0	0	0	0.252055	3	0	0	0
2	3	911	m	1960 - 1969	Gruppenpraxis	SUB	38	22.0658	65−69 years	65−69 years	65−69 years	2	2	2	2.49863	2	3	0	0	0
2	2	912	m	1940 - 1959	Gruppenpraxis	SUB	8	28.6673	< 55	55−59 years	55−59 years	2	2	3	1.75068	2	3	0	0	0
2	4	913	m	1940 - 1959	Gruppenpraxis	SUB	0	20.9279	< 55	< 55	< 55	0	0	0	0	0	0.745205	0	0	0
2	4	914	m	1940 - 1959	Gruppenpraxis	SUB	1	20.9279	< 55	< 55	55−59 years	0	0	0	0	0.747945	3	0	0	0
2	3	915	m	1960 - 1969	Gruppenpraxis	SUB	34	22.0658	55−59 years	55−59 years	60−64 years	0	0	0	0	0	0.934247	0	0	0
2	3	916	m	1960 - 1969	Gruppenpraxis	SUB	18	22.0658	60−64 years	65−69 years	65−69 years	0	0	1	2.49863	2	3	0	0	0
2	2	917	m	1940 - 1959	Gruppenpraxis	SUB	2	28.6673	70−75 years	70−75 years	70−75 years	0	0	0	0	0.583562	0.252055	0	0	0
2	4	918	m	1940 - 1959	Gruppenpraxis	SUB	12	20.9279	< 55	< 55	55−59 years	3	3	3	0	1.74795	3	0	0	0
2	2	919	m	1940 - 1959	Gruppenpraxis	SUB	63	28.6673	55−59 years	55−59 years	55−59 years	5	7	7	2.49863	2	3	0	0	0
2	4	920	m	1940 - 1959	Gruppenpraxis	SUB	3	20.9279	55−59 years	60−64 years	60−64 years	2	2	2	2.49863	2	0.923288	0	0	0
2	2	921	m	1940 - 1959	Gruppenpraxis	SUB	0	28.6673	< 55	< 55	< 55	1	1	1	0	0	0.745205	0	0	0
2	3	922	m	1960 - 1969	Gruppenpraxis	SUB	0	22.0658	< 55	< 55	< 55	1	1	1	0	0	2.74795	0	0	0
2	4	923	m	1940 - 1959	Gruppenpraxis	SUB	0	20.9279	< 55	55−59 years	55−59 years	0	0	0	0.750685	2	3	0	0	0
2	4	924	m	1940 - 1959	Gruppenpraxis	SUB	1	20.9279	55−59 years	60−64 years	60−64 years	0	0	0	2.49863	2	3	0	0	0
2	3	925	m	1960 - 1969	Gruppenpraxis	SUB	8	22.0658	< 55	< 55	< 55	0	0	0	0	0	1.74795	0	0	0
2	2	926	m	1940 - 1959	Gruppenpraxis	SUB	0	28.6673	70−75 years	70−75 years	70−75 years	0	0	0	2.49863	2	0.252055	0	0	0
2	2	927	m	1940 - 1959	Gruppenpraxis	SUB	43	28.6673	55−59 years	55−59 years	55−59 years	1	1	3	2.49863	2	3	0	0	0
2	4	928	m	1940 - 1959	Gruppenpraxis	SUB	2	20.9279	65−69 years	65−69 years	65−69 years	1	2	2	2.49863	2	3	0	0	0
2	3	929	m	1960 - 1969	Gruppenpraxis	SUB	16	22.0658	< 55	55−59 years	55−59 years	1	1	1	1.75068	2	3	0	0	0
2	4	930	m	1940 - 1959	Gruppenpraxis	SUB	2	20.9279	70−75 years	70−75 years	> 75	0	0	0	2.49863	1.25205	0	0	0	0
2	4	931	m	1940 - 1959	Gruppenpraxis	SUB	19	20.9279	65−69 years	65−69 years	70−75 years	4	5	5	2.49863	2	3	0	0	0
2	4	932	m	1940 - 1959	Gruppenpraxis	SUB	1	20.9279	< 55	< 55	55−59 years	0	0	0	0	1.74795	3	0	0	0
2	4	933	m	1940 - 1959	Gruppenpraxis	SUB	1	20.9279	< 55	< 55	55−59 years	0	0	0	0	0.747945	3	0	0	0
2	3	934	m	1960 - 1969	Gruppenpraxis	SUB	51	22.0658	55−59 years	55−59 years	60−64 years	1	2	3	2.49863	2	3	0	0	0
2	2	935	m	1940 - 1959	Gruppenpraxis	SUB	4	28.6673	55−59 years	55−59 years	60−64 years	2	3	3	2.49863	2	3	0	0	0
2	2	936	m	1940 - 1959	Gruppenpraxis	SUB	6	28.6673	55−59 years	55−59 years	60−64 years	0	0	0	0	0.227397	3	0	0	0
2	2	937	m	1940 - 1959	Gruppenpraxis	SUB	1	28.6673	60−64 years	60−64 years	65−69 years	0	0	0	2.2137	2	3	0	0	0
2	2	938	m	1940 - 1959	Gruppenpraxis	SUB	3	28.6673	< 55	55−59 years	55−59 years	0	0	0	0.750685	2	3	0	0	0
2	2	939	m	1940 - 1959	Gruppenpraxis	SUB	14	28.6673	< 55	< 55	< 55	1	1	1	0	0	2.74795	0	0	0
2	2	940	m	1940 - 1959	Gruppenpraxis	SUB	1	28.6673	55−59 years	55−59 years	60−64 years	0	0	0	0	0	2.98356	0	0	0
2	2	941	m	1940 - 1959	Gruppenpraxis	SUB	15	28.6673	< 55	< 55	55−59 years	3	6	6	0	0.747945	3	0	0	0
2	4	942	m	1940 - 1959	Gruppenpraxis	SUB	1	20.9279	< 55	< 55	55−59 years	0	0	0	0	0.747945	3	0	0	0
2	4	943	m	1940 - 1959	Gruppenpraxis	SUB	1	20.9279	< 55	55−59 years	55−59 years	0	0	0	1.75068	2	3	0	0	0
2	2	944	m	1940 - 1959	Gruppenpraxis	SUB	1	28.6673	< 55	< 55	< 55	0	1	1	0	0	0.745205	0	0	0
2	2	945	m	1940 - 1959	Gruppenpraxis	SUB	1	28.6673	< 55	< 55	< 55	0	0	0	0	0	1.74795	0	0	0
2	2	946	m	1940 - 1959	Gruppenpraxis	SUB	6	28.6673	65−69 years	65−69 years	65−69 years	0	0	0	0	0	2.14795	0	0	0
2	4	947	m	1940 - 1959	Gruppenpraxis	SUB	3	20.9279	60−64 years	60−64 years	60−64 years	2	2	2	2.49863	2	3	0	0	0
2	2	948	m	1940 - 1959	Gruppenpraxis	SUB	9	28.6673	65−69 years	65−69 years	70−75 years	0	0	0	2.43288	2	3	0	0	0
2	4	949	m	1940 - 1959	Gruppenpraxis	SUB	1	20.9279	< 55	< 55	< 55	0	0	0	0	0	2.74795	0	0	0
2	4	950	m	1940 - 1959	Gruppenpraxis	SUB	11	20.9279	< 55	< 55	< 55	0	0	0	0	0	0.745205	0	0	0
2	4	951	m	1940 - 1959	Gruppenpraxis	SUB	0	20.9279	< 55	55−59 years	55−59 years	0	0	0	1.75068	2	3	0	0	0
2	4	952	m	1940 - 1959	Gruppenpraxis	SUB	0	20.9279	65−69 years	65−69 years	65−69 years	0	0	0	2.49863	2	3	0	0	0
2	4	953	m	1940 - 1959	Gruppenpraxis	SUB	7	20.9279	< 55	< 55	55−59 years	2	3	3	0	1.74795	3	0	0	0
2	2	954	m	1940 - 1959	Gruppenpraxis	SUB	88	28.6673	< 55	< 55	55−59 years	2	5	6	0	1.74795	1.16986	0	0	0
2	2	955	m	1940 - 1959	Gruppenpraxis	SUB	64	28.6673	65−69 years	65−69 years	70−75 years	1	5	7	2.49863	2	3	0	0	0
2	2	956	m	1940 - 1959	Gruppenpraxis	SUB	34	28.6673	< 55	55−59 years	55−59 years	0	0	0	0	0	2.06849	0	0	0
2	4	957	m	1940 - 1959	Gruppenpraxis	SUB	7	20.9279	55−59 years	60−64 years	60−64 years	1	2	2	2.49863	2	3	0	0	0
2	4	958	m	1940 - 1959	Gruppenpraxis	SUB	10	20.9279	< 55	55−59 years	55−59 years	1	2	3	1.75068	2	3	0	0	0
2	4	959	m	1940 - 1959	Gruppenpraxis	SUB	11	20.9279	65−69 years	65−69 years	65−69 years	5	6	6	2.49863	2	3	0	0	0
2	2	960	m	1940 - 1959	Gruppenpraxis	SUB	1	28.6673	< 55	< 55	< 55	0	2	2	0	0	1.74795	0	0	0
2	4	961	m	1940 - 1959	Gruppenpraxis	SUB	0	20.9279	< 55	< 55	< 55	0	0	0	0	0	2.74795	0	0	0
2	4	962	m	1940 - 1959	Gruppenpraxis	SUB	0	20.9279	< 55	< 55	< 55	0	0	0	0	0	2.74795	0	0	0
2	2	963	m	1940 - 1959	Gruppenpraxis	SUB	6	28.6673	< 55	55−59 years	55−59 years	0	2	2	1.75068	2	3	0	0	0
2	4	964	m	1940 - 1959	Gruppenpraxis	SUB	16	20.9279	< 55	55−59 years	55−59 years	0	4	4	1.75068	2	3	0	0	0
2	2	965	m	1940 - 1959	Gruppenpraxis	SUB	1	28.6673	< 55	< 55	< 55	0	0	0	0	0	1.65753	0	0	0
2	4	966	m	1940 - 1959	Gruppenpraxis	SUB	38	20.9279	55−59 years	60−64 years	60−64 years	4	6	6	2.49863	2	3	0	0	0
2	4	967	m	1940 - 1959	Gruppenpraxis	SUB	2	20.9279	< 55	< 55	< 55	1	1	1	0	0	1.74795	0	0	0
2	4	968	m	1940 - 1959	Gruppenpraxis	SUB	21	20.9279	< 55	< 55	< 55	2	4	4	0	0	2.74795	0	0	0
2	3	969	m	1960 - 1969	Gruppenpraxis	SUB	8	22.0658	< 55	55−59 years	55−59 years	3	3	3	0.750685	2	3	0	0	0
2	3	970	m	1960 - 1969	Gruppenpraxis	SUB	4	22.0658	55−59 years	60−64 years	60−64 years	2	3	3	2.49863	2	3	0	0	0
2	4	971	m	1940 - 1959	Gruppenpraxis	SUB	8	20.9279	55−59 years	55−59 years	55−59 years	3	3	3	2.49863	2	3	0	0	0
2	3	972	m	1960 - 1969	Gruppenpraxis	SUB	8	22.0658	55−59 years	55−59 years	55−59 years	0	0	0	2.49863	2	3	0	0	0
2	2	973	m	1940 - 1959	Gruppenpraxis	SUB	35	28.6673	< 55	< 55	55−59 years	0	0	0	0	0.747945	3	0	0	0
2	2	974	m	1940 - 1959	Gruppenpraxis	SUB	37	28.6673	< 55	< 55	55−59 years	1	1	1	0	1.74795	3	0	0	0
2	3	975	m	1960 - 1969	Gruppenpraxis	SUB	1	22.0658	70−75 years	70−75 years	> 75	0	0	0	2.49863	0.252055	0	0	0	0
2	2	976	m	1940 - 1959	Gruppenpraxis	SUB	2	28.6673	60−64 years	65−69 years	65−69 years	0	4	4	1.02192	2	3	0	0	0
2	3	977	m	1960 - 1969	Gruppenpraxis	SUB	7	22.0658	55−59 years	55−59 years	60−64 years	2	2	2	2.49863	2	3	0	0	0
2	4	978	m	1940 - 1959	Gruppenpraxis	SUB	1	20.9279	55−59 years	60−64 years	60−64 years	0	0	0	2.49863	2	3	0	0	0
2	3	979	m	1960 - 1969	Gruppenpraxis	SUB	1	22.0658	55−59 years	55−59 years	55−59 years	0	0	0	0	0	0.465753	0	0	0
2	2	980	m	1940 - 1959	Gruppenpraxis	SUB	8	28.6673	65−69 years	65−69 years	70−75 years	0	1	1	0.542466	2	3	0	0	0
2	2	981	m	1940 - 1959	Gruppenpraxis	SUB	0	28.6673	60−64 years	60−64 years	60−64 years	3	3	3	2.49863	2	3	0	0	0
2	2	982	m	1940 - 1959	Gruppenpraxis	SUB	0	28.6673	< 55	< 55	55−59 years	0	0	0	0	1.74795	3	0	0	0
2	3	983	m	1960 - 1969	Gruppenpraxis	SUB	9	22.0658	< 55	55−59 years	55−59 years	2	2	2	1.75068	2	3	0	0	0
2	3	984	m	1960 - 1969	Gruppenpraxis	SUB	6	22.0658	< 55	55−59 years	55−59 years	0	0	0	1.75068	2	2.8274	0	0	0
2	2	985	m	1940 - 1959	Gruppenpraxis	SUB	21	28.6673	55−59 years	55−59 years	55−59 years	3	3	3	2.49863	2	3	0	0	0
2	4	986	m	1940 - 1959	Gruppenpraxis	SUB	0	20.9279	65−69 years	70−75 years	70−75 years	0	0	0	2.49863	2	2.25479	0	0	0
2	4	987	m	1940 - 1959	Gruppenpraxis	SUB	5	20.9279	< 55	< 55	< 55	2	2	2	0	0	2.74795	0	0	0
2	4	988	m	1940 - 1959	Gruppenpraxis	SUB	1	20.9279	55−59 years	55−59 years	60−64 years	0	0	0	2.49863	2	3	0	0	0
2	2	989	m	1940 - 1959	Gruppenpraxis	SUB	23	28.6673	< 55	< 55	55−59 years	0	1	1	0	0.747945	3	0	0	0
2	2	990	m	1940 - 1959	Gruppenpraxis	SUB	23	28.6673	< 55	< 55	55−59 years	2	3	3	0	1.74795	3	0	0	0
2	3	991	m	1960 - 1969	Gruppenpraxis	SUB	11	22.0658	55−59 years	60−64 years	60−64 years	1	1	1	2.49863	2	3	0	0	0
2	2	992	m	1940 - 1959	Gruppenpraxis	SUB	60	28.6673	< 55	< 55	< 55	0	0	2	0	0	0.745205	0	0	0
2	2	993	m	1940 - 1959	Gruppenpraxis	SUB	38	28.6673	60−64 years	65−69 years	65−69 years	2	5	6	2.49863	2	3	0	0	0
2	4	994	m	1940 - 1959	Gruppenpraxis	SUB	1	20.9279	55−59 years	55−59 years	60−64 years	0	0	0	2.49863	2	3	0	0	0
2	4	995	m	1940 - 1959	Gruppenpraxis	SUB	5	20.9279	< 55	< 55	55−59 years	1	1	1	0	1.74795	3	0	0	0
2	4	996	m	1940 - 1959	Gruppenpraxis	SUB	0	20.9279	70−75 years	> 75	> 75	1	1	1	0.747945	0	0	0	0	0
2	2	997	m	1940 - 1959	Gruppenpraxis	SUB	0	28.6673	< 55	< 55	< 55	1	1	1	0	0	2.74795	0	0	0
2	3	998	m	1960 - 1969	Gruppenpraxis	SUB	0	22.0658	70−75 years	70−75 years	> 75	0	0	0	2.49863	0.252055	0	0	0	0
2	3	999	m	1960 - 1969	Gruppenpraxis	SUB	12	22.0658	65−69 years	70−75 years	70−75 years	0	0	1	0	0.578082	2.25479	0	0	0
2	2	1000	m	1940 - 1959	Gruppenpraxis	SUB	3	28.6673	< 55	55−59 years	55−59 years	0	0	0	0	1.6137	3	0	0	0
2	2	1001	m	1940 - 1959	Gruppenpraxis	SUB	17	28.6673	< 55	55−59 years	55−59 years	0	2	2	0.750685	2	3	0	0	0
2	4	1002	m	1940 - 1959	Gruppenpraxis	SUB	0	20.9279	55−59 years	55−59 years	60−64 years	1	1	1	2.49863	2	3	0	0	0
2	4	1003	m	1940 - 1959	Gruppenpraxis	SUB	17	20.9279	< 55	55−59 years	55−59 years	3	3	3	1.75068	2	3	0	0	0
2	2	1004	m	1940 - 1959	Gruppenpraxis	SUB	1	28.6673	60−64 years	60−64 years	60−64 years	0	0	0	2.49863	2	3	0	0	0
2	3	1005	m	1960 - 1969	Gruppenpraxis	SUB	8	22.0658	55−59 years	55−59 years	55−59 years	0	1	1	2.49863	2	0.717808	0	0	0
2	4	1006	m	1940 - 1959	Gruppenpraxis	SUB	12	20.9279	< 55	55−59 years	55−59 years	4	4	4	0.750685	2	3	0	0	0
2	2	1007	m	1940 - 1959	Gruppenpraxis	SUB	2	28.6673	< 55	55−59 years	55−59 years	0	0	1	0	0.0356164	3	0	0	0
2	4	1008	m	1940 - 1959	Gruppenpraxis	SUB	0	20.9279	< 55	55−59 years	55−59 years	1	1	1	1.75068	2	3	0	0	0
2	3	1009	m	1960 - 1969	Gruppenpraxis	SUB	4	22.0658	< 55	< 55	55−59 years	1	1	2	0	1.74795	3	0	0	0
2	3	1010	m	1960 - 1969	Gruppenpraxis	SUB	21	22.0658	70−75 years	70−75 years	70−75 years	1	4	4	2.49863	2	0.252055	0	0	0
2	2	1011	m	1940 - 1959	Gruppenpraxis	SUB	5	28.6673	< 55	< 55	< 55	0	0	0	0	0	2.74795	0	0	0
2	4	1012	m	1940 - 1959	Gruppenpraxis	SUB	0	20.9279	< 55	< 55	< 55	0	0	0	0	0	2.74795	0	0	0
2	2	1013	m	1940 - 1959	Gruppenpraxis	SUB	1	28.6673	65−69 years	70−75 years	70−75 years	0	0	0	0	1.55616	3	0	0	0
2	4	1014	m	1940 - 1959	Gruppenpraxis	SUB	0	20.9279	55−59 years	55−59 years	55−59 years	0	0	0	2.49863	2	3	0	0	0
2	2	1015	m	1940 - 1959	Gruppenpraxis	SUB	1	28.6673	65−69 years	65−69 years	65−69 years	0	0	0	0	1.26849	3	0	0	0
2	3	1016	m	1960 - 1969	Gruppenpraxis	SUB	9	22.0658	65−69 years	65−69 years	70−75 years	0	2	3	2.05753	2	3	0	0	0
2	4	1017	m	1940 - 1959	Gruppenpraxis	SUB	1	20.9279	< 55	< 55	< 55	0	0	0	0	0	1.74795	0	0	0
2	4	1018	m	1940 - 1959	Gruppenpraxis	SUB	0	20.9279	< 55	< 55	55−59 years	1	1	1	0	0.747945	3	0	0	0
2	2	1019	m	1940 - 1959	Gruppenpraxis	SUB	36	28.6673	70−75 years	> 75	> 75	2	2	2	0.747945	0	0	0	0	0
2	2	1020	m	1940 - 1959	Gruppenpraxis	SUB	3	28.6673	< 55	< 55	55−59 years	1	1	1	0	0.747945	3	0	0	0
2	2	1021	m	1940 - 1959	Gruppenpraxis	SUB	1	28.6673	< 55	55−59 years	55−59 years	2	2	2	0.750685	2	3	0	0	0
2	2	1022	m	1940 - 1959	Gruppenpraxis	SUB	0	28.6673	60−64 years	65−69 years	65−69 years	0	0	0	2.49863	2	3	0	0	0
2	4	1023	m	1940 - 1959	Gruppenpraxis	SUB	0	20.9279	< 55	< 55	< 55	0	0	0	0	0	0.745205	0	0	0
2	4	1024	m	1940 - 1959	Gruppenpraxis	SUB	1	20.9279	65−69 years	70−75 years	70−75 years	0	0	0	1.93425	2	2.25479	0	0	0
2	4	1025	m	1940 - 1959	Gruppenpraxis	SUB	10	20.9279	55−59 years	55−59 years	60−64 years	2	3	3	2.49863	2	3	0	0	0
2	2	1026	m	1940 - 1959	Gruppenpraxis	SUB	0	28.6673	< 55	< 55	< 55	0	0	0	0	0	0.745205	0	0	0
2	4	1027	m	1940 - 1959	Gruppenpraxis	SUB	1	20.9279	60−64 years	65−69 years	65−69 years	0	0	0	2.49863	2	3	0	0	0
2	2	1028	m	1940 - 1959	Gruppenpraxis	SUB	97	28.6673	70−75 years	70−75 years	> 75	5	10	11	1.20274	0	0	0	0	0
2	4	1029	m	1940 - 1959	Gruppenpraxis	SUB	8	20.9279	60−64 years	65−69 years	65−69 years	4	4	4	2.49863	2	3	0	0	0
2	4	1030	m	1940 - 1959	Gruppenpraxis	SUB	3	20.9279	< 55	< 55	< 55	2	2	2	0	0	2.74795	0	0	0
2	4	1031	m	1940 - 1959	Gruppenpraxis	SUB	9	20.9279	65−69 years	65−69 years	65−69 years	1	2	2	2.49863	2	3	0	0	0
2	4	1032	m	1940 - 1959	Gruppenpraxis	SUB	0	20.9279	55−59 years	55−59 years	60−64 years	1	1	1	2.49863	2	3	0	0	0
2	4	1033	m	1940 - 1959	Gruppenpraxis	SUB	9	20.9279	70−75 years	70−75 years	> 75	2	2	2	2.49863	1.25205	0	0	0	0
2	4	1034	m	1940 - 1959	Gruppenpraxis	SUB	0	20.9279	65−69 years	65−69 years	65−69 years	0	0	0	2.49863	2	3	0	0	0
2	3	1035	m	1960 - 1969	Gruppenpraxis	SUB	7	22.0658	60−64 years	60−64 years	60−64 years	1	1	1	2.49863	2	3	0	0	0
2	2	1036	m	1940 - 1959	Gruppenpraxis	SUB	9	28.6673	< 55	55−59 years	55−59 years	2	3	3	0.750685	2	3	0	0	0
2	2	1037	m	1940 - 1959	Gruppenpraxis	SUB	3	28.6673	60−64 years	60−64 years	60−64 years	0	0	0	0	1.90959	3	0	0	0
2	2	1038	m	1940 - 1959	Gruppenpraxis	SUB	0	28.6673	55−59 years	60−64 years	60−64 years	2	2	2	2.49863	2	3	0	0	0
2	2	1039	m	1940 - 1959	Gruppenpraxis	SUB	1	28.6673	< 55	< 55	< 55	1	1	1	0	0	0.745205	0	0	0
2	2	1040	m	1940 - 1959	Gruppenpraxis	SUB	11	28.6673	65−69 years	70−75 years	70−75 years	0	0	0	2.49863	2	3	0	0	0
2	3	1041	m	1960 - 1969	Gruppenpraxis	SUB	1	22.0658	70−75 years	> 75	> 75	1	1	1	0.747945	0	0	0	0	0
2	4	1042	m	1940 - 1959	Gruppenpraxis	SUB	0	20.9279	65−69 years	70−75 years	70−75 years	1	1	1	2.49863	2	3	0	0	0
2	2	1043	m	1940 - 1959	Gruppenpraxis	SUB	0	28.6673	60−64 years	60−64 years	65−69 years	0	0	0	2.49863	2	3	0	0	0
2	2	1044	m	1940 - 1959	Gruppenpraxis	SUB	25	28.6673	55−59 years	60−64 years	60−64 years	3	4	5	0.263014	0	0	0	0	0
2	3	1045	m	1960 - 1969	Gruppenpraxis	SUB	0	22.0658	< 55	< 55	< 55	0	0	0	0	0	2.74795	0	0	0
2	4	1046	m	1940 - 1959	Gruppenpraxis	SUB	0	20.9279	< 55	< 55	55−59 years	0	0	0	0	0.747945	3	0	0	0
2	4	1047	m	1940 - 1959	Gruppenpraxis	SUB	3	20.9279	55−59 years	55−59 years	60−64 years	1	1	1	2.49863	2	3	0	0	0
2	2	1048	m	1940 - 1959	Gruppenpraxis	SUB	47	28.6673	65−69 years	65−69 years	70−75 years	1	7	8	0.493151	0	0	0	0	0
2	4	1049	m	1940 - 1959	Gruppenpraxis	SUB	0	20.9279	60−64 years	60−64 years	65−69 years	0	0	0	2.49863	2	3	0	0	0
2	4	1050	m	1940 - 1959	Gruppenpraxis	SUB	0	20.9279	70−75 years	70−75 years	> 75	0	0	0	2.49863	1.25205	0	0	0	0
2	3	1051	m	1960 - 1969	Gruppenpraxis	SUB	0	22.0658	< 55	< 55	< 55	1	1	1	0	0	1.74795	0	0	0
2	3	1052	m	1960 - 1969	Gruppenpraxis	SUB	0	22.0658	< 55	< 55	< 55	1	1	1	0	0	2.74795	0	0	0
2	2	1053	m	1940 - 1959	Gruppenpraxis	SUB	9	28.6673	55−59 years	60−64 years	60−64 years	2	3	3	2.49863	2	1.4411	0	0	0
2	3	1054	m	1960 - 1969	Gruppenpraxis	SUB	0	22.0658	60−64 years	65−69 years	65−69 years	0	0	0	2.49863	2	3	0	0	0
2	4	1055	m	1940 - 1959	Gruppenpraxis	SUB	1	20.9279	< 55	< 55	< 55	0	0	0	0	0	2.74795	0	0	0
2	2	1056	m	1940 - 1959	Gruppenpraxis	SUB	4	28.6673	65−69 years	70−75 years	70−75 years	0	0	0	2.49863	2	3	0	0	0
2	4	1057	m	1940 - 1959	Gruppenpraxis	SUB	0	20.9279	< 55	< 55	55−59 years	1	1	1	0	1.74795	3	0	0	0
2	3	1058	m	1960 - 1969	Gruppenpraxis	SUB	2	22.0658	60−64 years	60−64 years	65−69 years	1	1	1	2.49863	2	3	0	0	0
2	2	1059	m	1940 - 1959	Gruppenpraxis	SUB	112	28.6673	< 55	55−59 years	55−59 years	1	4	5	1.75068	1.42466	0	0	0	0
2	3	1060	m	1960 - 1969	Gruppenpraxis	SUB	0	22.0658	55−59 years	55−59 years	60−64 years	0	0	0	2.49863	2	3	0	0	0
2	4	1061	m	1940 - 1959	Gruppenpraxis	SUB	0	20.9279	70−75 years	70−75 years	70−75 years	2	2	2	2.49863	2	1.25205	0	0	0
2	4	1062	m	1940 - 1959	Gruppenpraxis	SUB	0	20.9279	< 55	< 55	< 55	0	0	0	0	0	1.74795	0	0	0
2	3	1063	m	1960 - 1969	Gruppenpraxis	SUB	0	22.0658	55−59 years	55−59 years	60−64 years	1	1	1	2.49863	2	3	0	0	0
2	4	1064	m	1940 - 1959	Gruppenpraxis	SUB	0	20.9279	55−59 years	55−59 years	55−59 years	0	0	0	2.49863	2	3	0	0	0
2	2	1065	m	1940 - 1959	Gruppenpraxis	SUB	1	28.6673	55−59 years	55−59 years	55−59 years	0	0	0	2.49863	2	3	0	0	0
2	3	1066	m	1960 - 1969	Gruppenpraxis	SUB	20	22.0658	< 55	< 55	< 55	0	0	1	0	0	1.74795	0	0	0
2	2	1067	m	1940 - 1959	Gruppenpraxis	SUB	0	28.6673	< 55	< 55	< 55	3	3	3	0	0	0.745205	0	0	0
2	3	1068	m	1960 - 1969	Gruppenpraxis	SUB	0	22.0658	< 55	< 55	55−59 years	0	0	0	0	1.74795	3	0	0	0
2	3	1069	m	1960 - 1969	Gruppenpraxis	SUB	0	22.0658	55−59 years	55−59 years	55−59 years	1	1	1	2.49863	2	3	0	0	0
2	2	1070	m	1940 - 1959	Gruppenpraxis	SUB	1	28.6673	< 55	< 55	< 55	2	2	2	0	0	1.74795	0	0	0
2	2	1071	m	1940 - 1959	Gruppenpraxis	SUB	4	28.6673	55−59 years	60−64 years	60−64 years	0	0	0	2.49863	2	3	0	0	0
2	3	1072	m	1960 - 1969	Gruppenpraxis	SUB	0	22.0658	65−69 years	70−75 years	70−75 years	0	0	0	2.49863	2	3	0	0	0
2	2	1073	m	1940 - 1959	Gruppenpraxis	SUB	19	28.6673	60−64 years	60−64 years	65−69 years	3	3	4	2.49863	2	3	0	0	0
2	3	1074	m	1960 - 1969	Gruppenpraxis	SUB	17	22.0658	65−69 years	70−75 years	70−75 years	1	1	1	2.49863	2	3	0	0	0
2	3	1075	m	1960 - 1969	Gruppenpraxis	SUB	10	22.0658	55−59 years	55−59 years	60−64 years	0	0	0	2.49863	2	3	0	0	0
2	3	1076	m	1960 - 1969	Gruppenpraxis	SUB	0	22.0658	60−64 years	60−64 years	60−64 years	0	0	0	2.49863	2	3	0	0	0
2	3	1077	m	1960 - 1969	Gruppenpraxis	SUB	0	22.0658	70−75 years	70−75 years	> 75	0	0	0	2.49863	0.252055	0	0	0	0
2	4	1078	m	1940 - 1959	Gruppenpraxis	SUB	0	20.9279	55−59 years	55−59 years	60−64 years	0	0	0	2.49863	2	3	0	0	0
2	3	1079	m	1960 - 1969	Gruppenpraxis	SUB	0	22.0658	70−75 years	70−75 years	> 75	0	0	0	2.49863	1.25205	0	0	0	0
2	2	1080	m	1940 - 1959	Gruppenpraxis	SUB	0	28.6673	70−75 years	70−75 years	> 75	1	1	1	2.49863	1.25205	0	0	0	0
2	3	1081	m	1960 - 1969	Gruppenpraxis	SUB	0	22.0658	55−59 years	55−59 years	60−64 years	0	0	0	2.49863	2	3	0	0	0
2	3	1082	m	1960 - 1969	Gruppenpraxis	SUB	0	22.0658	< 55	55−59 years	55−59 years	0	0	0	1.75068	2	3	0	0	0
2	4	1083	m	1940 - 1959	Gruppenpraxis	SUB	0	20.9279	70−75 years	70−75 years	70−75 years	0	0	0	2.49863	2	1.25205	0	0	0
2	4	1084	m	1940 - 1959	Gruppenpraxis	SUB	0	20.9279	< 55	< 55	< 55	0	0	0	0	0	1.74795	0	0	0
2	4	1085	m	1940 - 1959	Gruppenpraxis	SUB	0	20.9279	60−64 years	65−69 years	65−69 years	2	2	2	2.49863	2	3	0	0	0
2	3	1086	m	1960 - 1969	Gruppenpraxis	SUB	0	22.0658	55−59 years	55−59 years	55−59 years	0	0	0	2.49863	2	3	0	0	0
2	4	1087	m	1940 - 1959	Gruppenpraxis	SUB	0	20.9279	< 55	55−59 years	55−59 years	0	0	0	1.75068	2	3	0	0	0
2	3	1088	m	1960 - 1969	Gruppenpraxis	SUB	0	22.0658	55−59 years	55−59 years	55−59 years	0	0	0	2.49863	2	3	0	0	0
2	4	1089	m	1940 - 1959	Gruppenpraxis	SUB	0	20.9279	< 55	< 55	< 55	0	0	0	0	0	1.74795	0	0	0
2	4	1090	m	1940 - 1959	Gruppenpraxis	SUB	0	20.9279	60−64 years	60−64 years	65−69 years	0	0	0	2.49863	2	3	0	0	0
2	4	1091	m	1940 - 1959	Gruppenpraxis	SUB	1	20.9279	60−64 years	60−64 years	65−69 years	1	1	1	2.49863	2	3	0	0	0
2	3	1092	m	1960 - 1969	Gruppenpraxis	SUB	11	22.0658	< 55	55−59 years	55−59 years	0	0	0	1.75068	2	3	0	0	0
2	2	1093	m	1940 - 1959	Gruppenpraxis	SUB	9	28.6673	60−64 years	60−64 years	60−64 years	0	2	2	2.49863	2	3	0	0	0
2	2	1094	m	1940 - 1959	Gruppenpraxis	SUB	1	28.6673	65−69 years	65−69 years	65−69 years	0	0	0	2.49863	2	3	0	0	0
2	4	1095	m	1940 - 1959	Gruppenpraxis	SUB	0	20.9279	60−64 years	65−69 years	65−69 years	0	0	0	2.49863	2	3	0	0	0
2	2	1096	m	1940 - 1959	Gruppenpraxis	SUB	83	28.6673	55−59 years	55−59 years	60−64 years	2	5	6	0.882192	0	0	0	0	0
2	2	1097	m	1940 - 1959	Gruppenpraxis	SUB	0	28.6673	65−69 years	65−69 years	70−75 years	1	1	1	2.49863	2	3	0	0	0
2	2	1098	m	1940 - 1959	Gruppenpraxis	SUB	0	28.6673	< 55	55−59 years	55−59 years	0	0	0	0.750685	2	3	0	0	0
2	3	1099	m	1960 - 1969	Gruppenpraxis	SUB	1	22.0658	60−64 years	65−69 years	65−69 years	0	0	0	2.49315	2	3	0	0	0
2	3	1100	m	1960 - 1969	Gruppenpraxis	SUB	1	22.0658	70−75 years	70−75 years	70−75 years	1	1	1	2.49315	2	0.252055	0	0	0
2	2	1101	m	1940 - 1959	Gruppenpraxis	SUB	67	28.6673	65−69 years	65−69 years	65−69 years	2	4	4	2.4274	2	3	0	0	0
2	3	1102	m	1960 - 1969	Gruppenpraxis	SUB	11	22.0658	55−59 years	60−64 years	60−64 years	2	3	3	2.46849	2	3	0	0	0
2	3	1103	m	1960 - 1969	Gruppenpraxis	SUB	22	22.0658	< 55	< 55	< 55	0	2	3	0	0	2.74795	0	0	0
2	2	1104	m	1940 - 1959	Gruppenpraxis	SUB	25	28.6673	65−69 years	65−69 years	70−75 years	1	6	6	0.764384	0	0	0	0	0
2	2	1105	m	1940 - 1959	Gruppenpraxis	SUB	31	28.6673	60−64 years	65−69 years	65−69 years	1	3	5	2.26027	2	3	0	0	0
2	2	1106	m	1940 - 1959	Gruppenpraxis	SUB	58	28.6673	< 55	55−59 years	55−59 years	2	8	8	0.750685	2	3	0	0	0
2	3	1107	m	1960 - 1969	Gruppenpraxis	SUB	1	22.0658	60−64 years	65−69 years	65−69 years	0	0	0	2.40822	2	3	0	0	0
2	2	1108	m	1940 - 1959	Gruppenpraxis	SUB	1	28.6673	70−75 years	> 75	> 75	1	1	1	0.649315	0	0	0	0	0
2	2	1109	m	1940 - 1959	Gruppenpraxis	SUB	1	28.6673	65−69 years	70−75 years	70−75 years	0	0	0	2.39726	2	3	0	0	0
2	4	1110	m	1940 - 1959	Gruppenpraxis	SUB	8	20.9279	< 55	55−59 years	55−59 years	0	0	0	1.75068	2	3	0	0	0
2	2	1111	m	1940 - 1959	Gruppenpraxis	SUB	29	28.6673	55−59 years	55−59 years	55−59 years	3	4	4	2.36986	2	3	0	0	0
2	3	1112	m	1960 - 1969	Gruppenpraxis	SUB	1	22.0658	60−64 years	60−64 years	65−69 years	0	0	0	2.34247	2	3	0	0	0
2	2	1113	m	1940 - 1959	Gruppenpraxis	SUB	1	28.6673	60−64 years	60−64 years	60−64 years	0	0	0	2.33151	2	3	0	0	0
2	3	1114	m	1960 - 1969	Gruppenpraxis	SUB	1	22.0658	< 55	< 55	< 55	0	0	0	0	0	0.745205	0	0	0
2	2	1115	m	1940 - 1959	Gruppenpraxis	SUB	1	28.6673	< 55	< 55	< 55	1	1	1	0	0	0.745205	0	0	0
2	4	1116	m	1940 - 1959	Gruppenpraxis	SUB	1	20.9279	< 55	55−59 years	55−59 years	0	0	0	0.750685	2	3	0	0	0
2	3	1117	m	1960 - 1969	Gruppenpraxis	SUB	1	22.0658	55−59 years	55−59 years	60−64 years	0	0	0	2.25205	2	3	0	0	0
2	2	1118	m	1940 - 1959	Gruppenpraxis	SUB	1	28.6673	< 55	< 55	< 55	0	1	1	0	0	2.74795	0	0	0
2	2	1119	m	1940 - 1959	Gruppenpraxis	SUB	1	28.6673	< 55	< 55	< 55	0	0	0	0	0	0.745205	0	0	0
2	2	1120	m	1940 - 1959	Gruppenpraxis	SUB	17	28.6673	< 55	< 55	< 55	0	2	2	0	0	0.745205	0	0	0
2	2	1121	m	1940 - 1959	Gruppenpraxis	SUB	28	28.6673	< 55	< 55	< 55	0	1	1	0	0	1.74795	0	0	0
2	3	1122	m	1960 - 1969	Gruppenpraxis	SUB	5	22.0658	< 55	< 55	55−59 years	0	2	2	0	1.74795	3	0	0	0
2	2	1123	m	1940 - 1959	Gruppenpraxis	SUB	13	28.6673	< 55	55−59 years	55−59 years	0	1	1	0.750685	2	3	0	0	0
2	4	1124	m	1940 - 1959	Gruppenpraxis	SUB	1	20.9279	55−59 years	55−59 years	60−64 years	0	1	1	2.15342	2	3	0	0	0
2	2	1125	m	1940 - 1959	Gruppenpraxis	SUB	1	28.6673	55−59 years	55−59 years	60−64 years	0	0	0	2.09315	2	3	0	0	0
2	3	1126	m	1960 - 1969	Gruppenpraxis	SUB	1	22.0658	55−59 years	55−59 years	60−64 years	0	1	1	2.07123	2	3	0	0	0
2	3	1127	m	1960 - 1969	Gruppenpraxis	SUB	1	22.0658	65−69 years	65−69 years	70−75 years	0	0	0	2.07123	2	3	0	0	0
2	4	1128	m	1940 - 1959	Gruppenpraxis	SUB	6	20.9279	65−69 years	70−75 years	70−75 years	0	2	2	1.98904	2	2.25479	0	0	0
2	3	1129	m	1960 - 1969	Gruppenpraxis	SUB	2	22.0658	60−64 years	60−64 years	65−69 years	0	0	0	1.94795	2	3	0	0	0
2	3	1130	m	1960 - 1969	Gruppenpraxis	SUB	1	22.0658	60−64 years	65−69 years	65−69 years	0	1	1	2	2	3	0	0	0
2	3	1131	m	1960 - 1969	Gruppenpraxis	SUB	1	22.0658	< 55	< 55	< 55	0	0	0	0	0	2.74795	0	0	0
2	3	1132	m	1960 - 1969	Gruppenpraxis	SUB	1	22.0658	65−69 years	65−69 years	70−75 years	0	0	0	1.91781	2	3	0	0	0
2	3	1133	m	1960 - 1969	Gruppenpraxis	SUB	10	22.0658	< 55	< 55	55−59 years	0	0	2	0	1.39726	3	0	0	0
2	3	1134	m	1960 - 1969	Gruppenpraxis	SUB	50	22.0658	65−69 years	70−75 years	70−75 years	0	1	4	1.85205	0.564384	0	0	0	0
2	2	1135	m	1940 - 1959	Gruppenpraxis	SUB	2	28.6673	65−69 years	65−69 years	70−75 years	0	3	3	1.84384	2	3	0	0	0
2	2	1136	m	1940 - 1959	Gruppenpraxis	SUB	2	28.6673	< 55	< 55	55−59 years	0	0	0	0	1.74795	3	0	0	0
2	2	1137	m	1940 - 1959	Gruppenpraxis	SUB	13	28.6673	55−59 years	60−64 years	60−64 years	0	1	1	1.09315	0	0	0	0	0
2	2	1138	m	1940 - 1959	Gruppenpraxis	SUB	1	28.6673	60−64 years	60−64 years	60−64 years	0	0	0	1.58356	2	3	0	0	0
2	2	1139	m	1940 - 1959	Gruppenpraxis	SUB	18	28.6673	< 55	< 55	< 55	0	1	1	0	0	2.74795	0	0	0
2	3	1140	m	1960 - 1969	Gruppenpraxis	SUB	26	22.0658	55−59 years	60−64 years	60−64 years	0	0	0	0	0	2.0137	0	0	0
2	3	1141	m	1960 - 1969	Gruppenpraxis	SUB	1	22.0658	60−64 years	65−69 years	65−69 years	0	0	3	0	0.575342	3	0	0	0
2	2	1142	m	1940 - 1959	Gruppenpraxis	SUB	1	28.6673	60−64 years	60−64 years	60−64 years	0	1	1	1.23562	2	3	0	0	0
2	2	1143	m	1940 - 1959	Gruppenpraxis	SUB	2	28.6673	< 55	< 55	55−59 years	0	0	0	0	0	2.9589	0	0	0
2	2	1144	m	1940 - 1959	Gruppenpraxis	SUB	1	28.6673	< 55	< 55	< 55	0	0	0	0	0	2.74795	0	0	0
2	2	1145	m	1940 - 1959	Gruppenpraxis	SUB	123	28.6673	70−75 years	70−75 years	> 75	0	2	5	1.16712	1.25205	0	0	0	0
2	2	1146	m	1940 - 1959	Gruppenpraxis	SUB	1	28.6673	< 55	< 55	< 55	0	0	0	0	0	1.74795	0	0	0
2	3	1147	m	1960 - 1969	Gruppenpraxis	SUB	3	22.0658	65−69 years	65−69 years	70−75 years	0	0	0	0	0	2.86575	0	0	0
2	2	1148	m	1940 - 1959	Gruppenpraxis	SUB	1	28.6673	< 55	< 55	55−59 years	0	0	0	0	0.747945	3	0	0	0
2	2	1149	m	1940 - 1959	Gruppenpraxis	SUB	7	28.6673	65−69 years	65−69 years	70−75 years	0	0	1	0	0.476712	3	0	0	0
2	2	1150	m	1940 - 1959	Gruppenpraxis	SUB	3	28.6673	55−59 years	60−64 years	60−64 years	0	1	1	0.657534	2	3	0	0	0
2	2	1151	m	1940 - 1959	Gruppenpraxis	SUB	1	28.6673	65−69 years	70−75 years	70−75 years	0	0	0	0.630137	2	2.25479	0	0	0
2	2	1152	m	1940 - 1959	Gruppenpraxis	SUB	1	28.6673	< 55	< 55	< 55	0	0	0	0	0	2.74795	0	0	0
2	2	1153	m	1940 - 1959	Gruppenpraxis	SUB	34	28.6673	< 55	< 55	55−59 years	0	0	0	0	0	2.72329	0	0	0
2	2	1154	m	1940 - 1959	Gruppenpraxis	SUB	2	28.6673	< 55	< 55	< 55	0	0	0	0	0	1.74795	0	0	0
2	2	1155	m	1940 - 1959	Gruppenpraxis	SUB	3	28.6673	< 55	< 55	< 55	0	0	0	0	0	0.745205	0	0	0
2	3	1156	m	1960 - 1969	Gruppenpraxis	SUB	4	22.0658	65−69 years	65−69 years	70−75 years	0	0	0	0	0.528767	3	0	0	0
2	2	1157	m	1940 - 1959	Gruppenpraxis	SUB	8	28.6673	55−59 years	60−64 years	60−64 years	0	0	1	0.0109589	2	3	0	0	0
2	2	1158	m	1940 - 1959	Gruppenpraxis	SUB	1	28.6673	< 55	< 55	55−59 years	0	0	0	0	0	1.81096	0	0	0
2	2	1159	m	1940 - 1959	Gruppenpraxis	SUB	3	28.6673	< 55	< 55	< 55	0	0	0	0	0	2.74795	0	0	0
2	2	1160	m	1940 - 1959	Gruppenpraxis	SUB	5	28.6673	< 55	55−59 years	55−59 years	0	0	0	0	1.8	2.22192	0	0	0
2	2	1161	m	1940 - 1959	Gruppenpraxis	SUB	46	28.6673	< 55	< 55	55−59 years	0	0	4	0	0.747945	1.10959	0	0	0
2	3	1162	m	1960 - 1969	Gruppenpraxis	SUB	14	22.0658	< 55	< 55	55−59 years	0	0	4	0	0.630137	3	0	0	0
2	2	1163	m	1940 - 1959	Gruppenpraxis	SUB	4	28.6673	< 55	< 55	55−59 years	0	0	1	0	1.66575	3	0	0	0
2	2	1164	m	1940 - 1959	Gruppenpraxis	SUB	1	28.6673	55−59 years	55−59 years	55−59 years	0	0	1	0	1.47945	3	0	0	0
2	2	1165	m	1940 - 1959	Gruppenpraxis	SUB	1	28.6673	55−59 years	60−64 years	60−64 years	0	0	0	0	1.60274	3	0	0	0
2	2	1166	m	1940 - 1959	Gruppenpraxis	SUB	15	28.6673	< 55	55−59 years	55−59 years	0	0	0	0	1.55342	3	0	0	0
2	2	1167	m	1940 - 1959	Gruppenpraxis	SUB	9	28.6673	60−64 years	60−64 years	60−64 years	0	0	2	0	1.39178	3	0	0	0
2	2	1168	m	1940 - 1959	Gruppenpraxis	SUB	1	28.6673	65−69 years	65−69 years	70−75 years	0	0	2	0	1.54521	3	0	0	0
2	2	1169	m	1940 - 1959	Gruppenpraxis	SUB	2	28.6673	< 55	< 55	< 55	0	0	0	0	0	1.74795	0	0	0
2	2	1170	m	1940 - 1959	Gruppenpraxis	SUB	4	28.6673	55−59 years	60−64 years	60−64 years	0	0	2	0	1.52603	3	0	0	0
2	3	1171	m	1960 - 1969	Gruppenpraxis	SUB	35	22.0658	65−69 years	65−69 years	70−75 years	0	0	2	0	0.632877	3	0	0	0
2	2	1172	m	1940 - 1959	Gruppenpraxis	SUB	1	28.6673	70−75 years	70−75 years	70−75 years	0	0	1	0	1.46301	1.25205	0	0	0
2	2	1173	m	1940 - 1959	Gruppenpraxis	SUB	2	28.6673	65−69 years	65−69 years	70−75 years	0	0	0	0	1.46301	3	0	0	0
2	3	1174	m	1960 - 1969	Gruppenpraxis	SUB	1	22.0658	70−75 years	70−75 years	70−75 years	0	0	0	0	1.41096	0.252055	0	0	0
2	2	1175	m	1940 - 1959	Gruppenpraxis	SUB	1	28.6673	60−64 years	60−64 years	60−64 years	0	0	0	0	1.39452	3	0	0	0
2	2	1176	m	1940 - 1959	Gruppenpraxis	SUB	1	28.6673	< 55	< 55	< 55	0	0	1	0	0	0.745205	0	0	0
2	2	1177	m	1940 - 1959	Gruppenpraxis	SUB	1	28.6673	< 55	< 55	< 55	0	0	0	0	0	2.74795	0	0	0
2	3	1178	m	1960 - 1969	Gruppenpraxis	SUB	1	22.0658	< 55	< 55	< 55	0	0	0	0	0	2.74795	0	0	0
2	2	1179	m	1940 - 1959	Gruppenpraxis	SUB	22	28.6673	55−59 years	55−59 years	60−64 years	0	0	2	0	1.34521	3	0	0	0
2	2	1180	m	1940 - 1959	Gruppenpraxis	SUB	1	28.6673	65−69 years	70−75 years	70−75 years	0	0	0	0	1.34521	2.25479	0	0	0
2	2	1181	m	1940 - 1959	Gruppenpraxis	SUB	1	28.6673	60−64 years	65−69 years	65−69 years	0	0	0	0	1.2411	3	0	0	0
2	2	1182	m	1940 - 1959	Gruppenpraxis	SUB	9	28.6673	< 55	55−59 years	55−59 years	0	0	1	0	0.463014	3	0	0	0
2	3	1183	m	1960 - 1969	Gruppenpraxis	SUB	3	22.0658	65−69 years	65−69 years	70−75 years	0	0	0	0	1.20822	3	0	0	0
2	2	1184	m	1940 - 1959	Gruppenpraxis	SUB	21	28.6673	< 55	55−59 years	55−59 years	0	0	0	0	0.517808	3	0	0	0
2	3	1185	m	1960 - 1969	Gruppenpraxis	SUB	1	22.0658	< 55	< 55	< 55	0	0	0	0	0	0.745205	0	0	0
2	3	1186	m	1960 - 1969	Gruppenpraxis	SUB	17	22.0658	< 55	55−59 years	55−59 years	0	0	0	0	0.476712	3	0	0	0
2	3	1187	m	1960 - 1969	Gruppenpraxis	SUB	5	22.0658	55−59 years	60−64 years	60−64 years	0	0	0	0	0	2.7726	0	0	0
2	3	1188	m	1960 - 1969	Gruppenpraxis	SUB	8	22.0658	60−64 years	60−64 years	65−69 years	0	0	4	0	0.610959	1.02192	0	0	0
2	3	1189	m	1960 - 1969	Gruppenpraxis	SUB	1	22.0658	< 55	< 55	< 55	0	0	0	0	0	2.74795	0	0	0
2	2	1190	m	1940 - 1959	Gruppenpraxis	SUB	30	28.6673	< 55	55−59 years	55−59 years	0	0	2	0	0.367123	3	0	0	0
2	2	1191	m	1940 - 1959	Gruppenpraxis	SUB	11	28.6673	60−64 years	60−64 years	65−69 years	0	0	0	0	0.589041	3	0	0	0
2	2	1192	m	1940 - 1959	Gruppenpraxis	SUB	76	28.6673	65−69 years	65−69 years	65−69 years	0	0	4	0	0.578082	3	0	0	0
2	2	1193	m	1940 - 1959	Gruppenpraxis	SUB	31	28.6673	55−59 years	60−64 years	60−64 years	0	0	3	0	0.578082	1.04384	0	0	0
2	2	1194	m	1940 - 1959	Gruppenpraxis	SUB	6	28.6673	< 55	55−59 years	55−59 years	0	0	1	0	0.0684932	3	0	0	0
2	3	1195	m	1960 - 1969	Gruppenpraxis	SUB	1	22.0658	55−59 years	55−59 years	55−59 years	0	0	1	0	0	2.86575	0	0	0
2	3	1196	m	1960 - 1969	Gruppenpraxis	SUB	7	22.0658	65−69 years	65−69 years	65−69 years	0	0	2	0	0.438356	2.41918	0	0	0
2	2	1197	m	1940 - 1959	Gruppenpraxis	SUB	1	28.6673	65−69 years	70−75 years	70−75 years	0	0	0	0	0	0.569863	0	0	0
2	3	1198	m	1960 - 1969	Gruppenpraxis	SUB	9	22.0658	< 55	< 55	< 55	0	0	1	0	0	1.74795	0	0	0
2	2	1199	m	1940 - 1959	Gruppenpraxis	SUB	1	28.6673	55−59 years	55−59 years	60−64 years	0	0	0	0	0.586301	3	0	0	0
2	2	1200	m	1940 - 1959	Gruppenpraxis	SUB	1	28.6673	< 55	55−59 years	55−59 years	0	0	0	0	0.416438	3	0	0	0
2	3	1201	m	1960 - 1969	Gruppenpraxis	SUB	15	22.0658	< 55	55−59 years	55−59 years	0	0	1	0	0.528767	3	0	0	0
2	3	1202	m	1960 - 1969	Gruppenpraxis	SUB	1	22.0658	60−64 years	65−69 years	65−69 years	0	0	0	0	0.50137	3	0	0	0
2	3	1203	m	1960 - 1969	Gruppenpraxis	SUB	2	22.0658	< 55	< 55	55−59 years	0	0	0	0	0.49863	3	0	0	0
2	3	1204	m	1960 - 1969	Gruppenpraxis	SUB	2	22.0658	< 55	55−59 years	55−59 years	0	0	0	0	0.49863	3	0	0	0
2	2	1205	m	1940 - 1959	Gruppenpraxis	SUB	1	28.6673	60−64 years	65−69 years	65−69 years	0	0	0	0	0.49863	3	0	0	0
2	3	1206	m	1960 - 1969	Gruppenpraxis	SUB	28	22.0658	55−59 years	60−64 years	60−64 years	0	0	1	0	0.443836	2.38082	0	0	0
2	3	1207	m	1960 - 1969	Gruppenpraxis	SUB	6	22.0658	< 55	< 55	< 55	0	0	0	0	0	2.73151	0	0	0
2	2	1208	m	1940 - 1959	Gruppenpraxis	SUB	1	28.6673	60−64 years	60−64 years	65−69 years	0	0	0	0	0.416438	3	0	0	0
2	3	1209	m	1960 - 1969	Gruppenpraxis	SUB	1	22.0658	< 55	< 55	< 55	0	0	0	0	0	2.74795	0	0	0
2	3	1210	m	1960 - 1969	Gruppenpraxis	SUB	1	22.0658	< 55	< 55	55−59 years	0	0	0	0	0.391781	3	0	0	0
2	3	1211	m	1960 - 1969	Gruppenpraxis	SUB	1	22.0658	55−59 years	55−59 years	60−64 years	0	0	0	0	0.391781	3	0	0	0
2	3	1212	m	1960 - 1969	Gruppenpraxis	SUB	2	22.0658	55−59 years	55−59 years	60−64 years	0	0	0	0	0.350685	3	0	0	0
2	3	1213	m	1960 - 1969	Gruppenpraxis	SUB	1	22.0658	< 55	< 55	< 55	0	0	0	0	0	1.74795	0	0	0
2	3	1214	m	1960 - 1969	Gruppenpraxis	SUB	46	22.0658	70−75 years	70−75 years	70−75 years	0	0	1	0	0.284932	1.25205	0	0	0
2	2	1215	m	1940 - 1959	Gruppenpraxis	SUB	1	28.6673	60−64 years	65−69 years	65−69 years	0	0	0	0	0.178082	3	0	0	0
2	3	1216	m	1960 - 1969	Gruppenpraxis	SUB	1	22.0658	55−59 years	55−59 years	55−59 years	0	0	0	0	0.249315	3	0	0	0
2	3	1217	m	1960 - 1969	Gruppenpraxis	SUB	2	22.0658	< 55	55−59 years	55−59 years	0	0	0	0	0.230137	3	0	0	0
2	3	1218	m	1960 - 1969	Gruppenpraxis	SUB	6	22.0658	< 55	55−59 years	55−59 years	0	0	0	0	0.183562	3	0	0	0
2	2	1219	m	1940 - 1959	Gruppenpraxis	SUB	20	28.6673	< 55	< 55	< 55	0	0	0	0	0	2.74795	0	0	0
2	3	1220	m	1960 - 1969	Gruppenpraxis	SUB	5	22.0658	60−64 years	60−64 years	65−69 years	0	0	0	0	0.142466	3	0	0	0
2	3	1221	m	1960 - 1969	Gruppenpraxis	SUB	1	22.0658	55−59 years	55−59 years	55−59 years	0	0	0	0	0	2.98082	0	0	0
2	2	1222	m	1940 - 1959	Gruppenpraxis	SUB	49	28.6673	70−75 years	70−75 years	70−75 years	0	0	6	0	0.0767123	1.25205	0	0	0
2	2	1223	m	1940 - 1959	Gruppenpraxis	SUB	3	28.6673	< 55	< 55	< 55	0	0	0	0	0	0.745205	0	0	0
2	3	1224	m	1960 - 1969	Gruppenpraxis	SUB	1	22.0658	65−69 years	70−75 years	70−75 years	0	0	0	0	0	1.47945	0	0	0
2	3	1225	m	1960 - 1969	Gruppenpraxis	SUB	1	22.0658	60−64 years	65−69 years	65−69 years	0	0	0	0	0	2.98904	0	0	0
2	3	1226	m	1960 - 1969	Gruppenpraxis	SUB	1	22.0658	55−59 years	55−59 years	55−59 years	0	0	0	0	0	2.98904	0	0	0
2	3	1227	m	1960 - 1969	Gruppenpraxis	SUB	1	22.0658	55−59 years	55−59 years	60−64 years	0	0	0	0	0	2.96438	0	0	0
2	3	1228	m	1960 - 1969	Gruppenpraxis	SUB	2	22.0658	< 55	< 55	< 55	0	0	0	0	0	0.745205	0	0	0
2	3	1229	m	1960 - 1969	Gruppenpraxis	SUB	14	22.0658	65−69 years	70−75 years	70−75 years	0	0	0	0	0	2.96164	0	0	0
2	3	1230	m	1960 - 1969	Gruppenpraxis	SUB	1	22.0658	65−69 years	70−75 years	70−75 years	0	0	0	0	0	2.89589	0	0	0
2	3	1231	m	1960 - 1969	Gruppenpraxis	SUB	4	22.0658	< 55	< 55	< 55	0	0	0	0	0	0.969863	0	0	0
2	3	1232	m	1960 - 1969	Gruppenpraxis	SUB	3	22.0658	< 55	< 55	< 55	0	0	0	0	0	0.745205	0	0	0
2	3	1233	m	1960 - 1969	Gruppenpraxis	SUB	1	22.0658	< 55	< 55	< 55	0	0	0	0	0	1.74795	0	0	0
2	3	1234	m	1960 - 1969	Gruppenpraxis	SUB	2	22.0658	55−59 years	55−59 years	55−59 years	0	0	0	0	0	2.83014	0	0	0
2	3	1235	m	1960 - 1969	Gruppenpraxis	SUB	1	22.0658	< 55	< 55	< 55	0	0	0	0	0	0.745205	0	0	0
2	3	1236	m	1960 - 1969	Gruppenpraxis	SUB	1	22.0658	< 55	< 55	55−59 years	0	0	0	0	0	2.78904	0	0	0
2	2	1237	m	1940 - 1959	Gruppenpraxis	SUB	6	28.6673	< 55	< 55	55−59 years	0	0	0	0	0	2.6137	0	0	0
2	2	1238	m	1940 - 1959	Gruppenpraxis	SUB	55	28.6673	< 55	< 55	< 55	0	0	0	0	0	2.74247	0	0	0
2	2	1239	m	1940 - 1959	Gruppenpraxis	SUB	40	28.6673	55−59 years	55−59 years	60−64 years	0	0	0	0	0	2.64658	0	0	0
2	3	1240	m	1960 - 1969	Gruppenpraxis	SUB	1	22.0658	55−59 years	60−64 years	60−64 years	0	0	0	0	0	2.66575	0	0	0
2	2	1241	m	1940 - 1959	Gruppenpraxis	SUB	1	28.6673	< 55	< 55	< 55	0	0	0	0	0	2.6274	0	0	0
2	2	1242	m	1940 - 1959	Gruppenpraxis	SUB	3	28.6673	55−59 years	55−59 years	60−64 years	0	0	0	0	0	2.57534	0	0	0
2	2	1243	m	1940 - 1959	Gruppenpraxis	SUB	11	28.6673	55−59 years	55−59 years	55−59 years	0	0	0	0	0	1.30685	0	0	0
2	2	1244	m	1940 - 1959	Gruppenpraxis	SUB	1	28.6673	< 55	55−59 years	55−59 years	0	0	0	0	0	2.59452	0	0	0
2	3	1245	m	1960 - 1969	Gruppenpraxis	SUB	1	22.0658	< 55	55−59 years	55−59 years	0	0	0	0	0	0.863014	0	0	0
2	2	1246	m	1940 - 1959	Gruppenpraxis	SUB	3	28.6673	60−64 years	60−64 years	65−69 years	0	0	0	0	0	2.13973	0	0	0
2	2	1247	m	1940 - 1959	Gruppenpraxis	SUB	2	28.6673	65−69 years	70−75 years	70−75 years	0	0	0	0	0	1.71507	0	0	0
2	2	1248	m	1940 - 1959	Gruppenpraxis	SUB	2	28.6673	< 55	55−59 years	55−59 years	0	0	0	0	0	1.09315	0	0	0
2	2	1249	m	1940 - 1959	Gruppenpraxis	SUB	3	28.6673	60−64 years	65−69 years	65−69 years	0	0	0	0	0	1.69589	0	0	0
2	3	1250	m	1960 - 1969	Gruppenpraxis	SUB	1	22.0658	65−69 years	65−69 years	65−69 years	0	0	0	0	0	2.39726	0	0	0
2	2	1251	m	1940 - 1959	Gruppenpraxis	SUB	3	28.6673	< 55	< 55	< 55	0	0	0	0	0	0.254795	0	0	0
2	2	1252	m	1940 - 1959	Gruppenpraxis	SUB	1	28.6673	65−69 years	70−75 years	70−75 years	0	0	0	0	0	1.36986	0	0	0
2	2	1253	m	1940 - 1959	Gruppenpraxis	SUB	9	28.6673	< 55	< 55	< 55	0	0	0	0	0	1.16712	0	0	0
2	2	1254	m	1940 - 1959	Gruppenpraxis	SUB	7	28.6673	65−69 years	65−69 years	65−69 years	0	0	0	0	0	2.13973	0	0	0
2	3	1255	m	1960 - 1969	Gruppenpraxis	SUB	1	22.0658	60−64 years	65−69 years	65−69 years	0	0	0	0	0	2.31507	0	0	0
2	2	1256	m	1940 - 1959	Gruppenpraxis	SUB	3	28.6673	< 55	< 55	< 55	0	0	0	0	0	1.56164	0	0	0
2	2	1257	m	1940 - 1959	Gruppenpraxis	SUB	1	28.6673	< 55	< 55	< 55	0	0	0	0	0	1.74795	0	0	0
2	2	1258	m	1940 - 1959	Gruppenpraxis	SUB	1	28.6673	55−59 years	55−59 years	60−64 years	0	0	0	0	0	2.23288	0	0	0
2	2	1259	m	1940 - 1959	Gruppenpraxis	SUB	4	28.6673	60−64 years	60−64 years	65−69 years	0	0	0	0	0	2.22466	0	0	0
2	2	1260	m	1940 - 1959	Gruppenpraxis	SUB	5	28.6673	60−64 years	60−64 years	60−64 years	0	0	0	0	0	2.03836	0	0	0
2	3	1261	m	1960 - 1969	Gruppenpraxis	SUB	1	22.0658	60−64 years	65−69 years	65−69 years	0	0	0	0	0	2.20548	0	0	0
2	2	1262	m	1940 - 1959	Gruppenpraxis	SUB	10	28.6673	< 55	< 55	< 55	0	0	0	0	0	0.69589	0	0	0
2	2	1263	m	1940 - 1959	Gruppenpraxis	SUB	2	28.6673	< 55	55−59 years	55−59 years	0	0	0	0	0	2.18082	0	0	0
2	2	1264	m	1940 - 1959	Gruppenpraxis	SUB	1	28.6673	70−75 years	70−75 years	70−75 years	0	0	0	0	0	0.419178	0	0	0
2	2	1265	m	1940 - 1959	Gruppenpraxis	SUB	1	28.6673	65−69 years	65−69 years	65−69 years	0	0	0	0	0	2.13699	0	0	0
2	2	1266	m	1940 - 1959	Gruppenpraxis	SUB	1	28.6673	65−69 years	70−75 years	70−75 years	0	0	0	0	0	1.33425	0	0	0
2	2	1267	m	1940 - 1959	Gruppenpraxis	SUB	3	28.6673	< 55	< 55	55−59 years	0	0	0	0	0	2.07671	0	0	0
2	2	1268	m	1940 - 1959	Gruppenpraxis	SUB	1	28.6673	55−59 years	55−59 years	60−64 years	0	0	0	0	0	2.00548	0	0	0
2	2	1269	m	1940 - 1959	Gruppenpraxis	SUB	7	28.6673	65−69 years	70−75 years	70−75 years	0	0	0	0	0	1.26027	0	0	0
2	2	1270	m	1940 - 1959	Gruppenpraxis	SUB	1	28.6673	< 55	< 55	55−59 years	0	0	0	0	0	2.02192	0	0	0
2	2	1271	m	1940 - 1959	Gruppenpraxis	SUB	2	28.6673	55−59 years	55−59 years	60−64 years	0	0	0	0	0	2.01918	0	0	0
2	2	1272	m	1940 - 1959	Gruppenpraxis	SUB	2	28.6673	55−59 years	55−59 years	60−64 years	0	0	0	0	0	2.0137	0	0	0
2	2	1273	m	1940 - 1959	Gruppenpraxis	SUB	1	28.6673	65−69 years	70−75 years	70−75 years	0	0	0	0	0	1.25479	0	0	0
2	2	1274	m	1940 - 1959	Gruppenpraxis	SUB	1	28.6673	< 55	55−59 years	55−59 years	0	0	0	0	0	2.00548	0	0	0
2	2	1275	m	1940 - 1959	Gruppenpraxis	SUB	2	28.6673	65−69 years	65−69 years	70−75 years	0	0	0	0	0	2.00548	0	0	0
2	2	1276	m	1940 - 1959	Gruppenpraxis	SUB	1	28.6673	55−59 years	55−59 years	60−64 years	0	0	0	0	0	2	0	0	0
2	2	1277	m	1940 - 1959	Gruppenpraxis	SUB	1	28.6673	< 55	55−59 years	55−59 years	0	0	0	0	0	1.00274	0	0	0
2	2	1278	m	1940 - 1959	Gruppenpraxis	SUB	3	28.6673	< 55	< 55	< 55	0	0	0	0	0	1.74795	0	0	0
2	2	1279	m	1940 - 1959	Gruppenpraxis	SUB	1	28.6673	65−69 years	70−75 years	70−75 years	0	0	0	0	0	1.46575	0	0	0
2	2	1280	m	1940 - 1959	Gruppenpraxis	SUB	1	28.6673	65−69 years	65−69 years	70−75 years	0	0	0	0	0	1.84932	0	0	0
2	2	1281	m	1940 - 1959	Gruppenpraxis	SUB	3	28.6673	< 55	< 55	55−59 years	0	0	0	0	0	1.84658	0	0	0
2	3	1282	m	1960 - 1969	Gruppenpraxis	SUB	1	22.0658	< 55	< 55	< 55	0	0	0	0	0	0.745205	0	0	0
2	2	1283	m	1940 - 1959	Gruppenpraxis	SUB	2	28.6673	< 55	< 55	< 55	0	0	0	0	0	0.868493	0	0	0
2	2	1284	m	1940 - 1959	Gruppenpraxis	SUB	10	28.6673	55−59 years	55−59 years	55−59 years	0	0	0	0	0	1.80274	0	0	0
2	2	1285	m	1940 - 1959	Gruppenpraxis	SUB	15	28.6673	< 55	< 55	< 55	0	0	0	0	0	1.74795	0	0	0
2	2	1286	m	1940 - 1959	Gruppenpraxis	SUB	1	28.6673	65−69 years	65−69 years	65−69 years	0	0	0	0	0	1.78356	0	0	0
2	2	1287	m	1940 - 1959	Gruppenpraxis	SUB	16	28.6673	55−59 years	55−59 years	60−64 years	0	0	0	0	0	1.69863	0	0	0
2	3	1288	m	1960 - 1969	Gruppenpraxis	SUB	2	22.0658	55−59 years	55−59 years	60−64 years	0	0	0	0	0	1.72603	0	0	0
2	2	1289	m	1940 - 1959	Gruppenpraxis	SUB	15	28.6673	< 55	< 55	< 55	0	0	0	0	0	1.70411	0	0	0
2	2	1290	m	1940 - 1959	Gruppenpraxis	SUB	1	28.6673	55−59 years	55−59 years	55−59 years	0	0	0	0	0	0.657534	0	0	0
2	2	1291	m	1940 - 1959	Gruppenpraxis	SUB	1	28.6673	55−59 years	55−59 years	60−64 years	0	0	0	0	0	1.67397	0	0	0
2	2	1292	m	1940 - 1959	Gruppenpraxis	SUB	3	28.6673	55−59 years	55−59 years	60−64 years	0	0	0	0	0	1.66849	0	0	0
2	2	1293	m	1940 - 1959	Gruppenpraxis	SUB	25	28.6673	55−59 years	55−59 years	60−64 years	0	0	0	0	0	1.64932	0	0	0
2	2	1294	m	1940 - 1959	Gruppenpraxis	SUB	1	28.6673	< 55	< 55	< 55	0	0	0	0	0	1.58082	0	0	0
2	2	1295	m	1940 - 1959	Gruppenpraxis	SUB	1	28.6673	65−69 years	65−69 years	70−75 years	0	0	0	0	0	1.56438	0	0	0
2	2	1296	m	1940 - 1959	Gruppenpraxis	SUB	1	28.6673	65−69 years	70−75 years	70−75 years	0	0	0	0	0	1.56164	0	0	0
2	2	1297	m	1940 - 1959	Gruppenpraxis	SUB	13	28.6673	< 55	< 55	55−59 years	0	0	0	0	0	1.46301	0	0	0
2	2	1298	m	1940 - 1959	Gruppenpraxis	SUB	3	28.6673	< 55	< 55	55−59 years	0	0	0	0	0	1.3863	0	0	0
2	2	1299	m	1940 - 1959	Gruppenpraxis	SUB	1	28.6673	< 55	55−59 years	55−59 years	0	0	0	0	0	1.40274	0	0	0
2	2	1300	m	1940 - 1959	Gruppenpraxis	SUB	1	28.6673	< 55	< 55	< 55	0	0	0	0	0	0.413699	0	0	0
2	2	1301	m	1940 - 1959	Gruppenpraxis	SUB	2	28.6673	65−69 years	70−75 years	70−75 years	0	0	0	0	0	0.578082	0	0	0
2	2	1302	m	1940 - 1959	Gruppenpraxis	SUB	1	28.6673	< 55	< 55	55−59 years	0	0	0	0	0	1.2137	0	0	0
2	2	1303	m	1940 - 1959	Gruppenpraxis	SUB	6	28.6673	< 55	< 55	55−59 years	0	0	0	0	0	1.11233	0	0	0
2	2	1304	m	1940 - 1959	Gruppenpraxis	SUB	13	28.6673	60−64 years	60−64 years	65−69 years	0	0	0	0	0	1.17808	0	0	0
2	3	1305	m	1960 - 1969	Gruppenpraxis	SUB	1	22.0658	< 55	< 55	< 55	0	0	0	0	0	0.745205	0	0	0
2	2	1306	m	1940 - 1959	Gruppenpraxis	SUB	1	28.6673	60−64 years	65−69 years	65−69 years	0	0	0	0	0	1.10137	0	0	0
2	2	1307	m	1940 - 1959	Gruppenpraxis	SUB	1	28.6673	< 55	< 55	< 55	0	0	0	0	0	1.01644	0	0	0
2	2	1308	m	1940 - 1959	Gruppenpraxis	SUB	4	28.6673	< 55	< 55	< 55	0	0	0	0	0	0.745205	0	0	0
2	2	1309	m	1940 - 1959	Gruppenpraxis	SUB	1	28.6673	60−64 years	65−69 years	65−69 years	0	0	0	0	0	0.810959	0	0	0
2	2	1310	m	1940 - 1959	Gruppenpraxis	SUB	5	28.6673	65−69 years	65−69 years	70−75 years	0	0	0	0	0	0.690411	0	0	0
2	2	1311	m	1940 - 1959	Gruppenpraxis	SUB	1	28.6673	60−64 years	60−64 years	60−64 years	0	0	0	0	0	0.747945	0	0	0
2	2	1312	m	1940 - 1959	Gruppenpraxis	SUB	5	28.6673	65−69 years	70−75 years	70−75 years	0	0	0	0	0	0.421918	0	0	0
2	2	1313	m	1940 - 1959	Gruppenpraxis	SUB	4	28.6673	65−69 years	65−69 years	70−75 years	0	0	0	0	0	0.682192	0	0	0
2	2	1314	m	1940 - 1959	Gruppenpraxis	SUB	3	28.6673	< 55	< 55	< 55	0	0	0	0	0	0.594521	0	0	0
2	2	1315	m	1940 - 1959	Gruppenpraxis	SUB	1	28.6673	< 55	< 55	< 55	0	0	0	0	0	0.594521	0	0	0
2	3	1316	m	1960 - 1969	Gruppenpraxis	SUB	4	22.0658	< 55	< 55	< 55	0	0	0	0	0	0.476712	0	0	0
2	3	1317	m	1960 - 1969	Gruppenpraxis	SUB	1	22.0658	65−69 years	65−69 years	65−69 years	0	0	0	0	0	0.49863	0	0	0
2	2	1318	m	1940 - 1959	Gruppenpraxis	SUB	1	28.6673	< 55	55−59 years	55−59 years	0	0	0	0	0	0.257534	0	0	0
2	3	1319	m	1960 - 1969	Gruppenpraxis	SUB	1	22.0658	65−69 years	65−69 years	65−69 years	0	0	0	0	0	0.367123	0	0	0
2	2	1320	m	1940 - 1959	Gruppenpraxis	SUB	3	28.6673	< 55	< 55	55−59 years	0	0	0	0	0	0.306849	0	0	0
2	2	1321	m	1940 - 1959	Gruppenpraxis	SUB	4	28.6673	< 55	< 55	55−59 years	0	0	0	0	0	0.29863	0	0	0
3	5	1322	m	1940 - 1959	Doppelpraxis	OTHER	10	10.6597	< 55	55−59 years	55−59 years	0	5	5	0.750685	2	3	0	0	0
3	5	1323	m	1940 - 1959	Doppelpraxis	OTHER	2	10.6597	65−69 years	65−69 years	70−75 years	0	0	0	1.03014	2	3	0	0	0
3	5	1324	m	1940 - 1959	Doppelpraxis	OTHER	10	10.6597	< 55	< 55	55−59 years	0	1	2	0	0.747945	3	0	0	0
3	5	1325	m	1940 - 1959	Doppelpraxis	OTHER	1	10.6597	< 55	< 55	< 55	0	0	0	0	0	2.74795	0	0	0
3	5	1326	m	1940 - 1959	Doppelpraxis	OTHER	3	10.6597	60−64 years	65−69 years	65−69 years	0	0	0	0	1.74247	3	0	0	0
3	5	1327	m	1940 - 1959	Doppelpraxis	OTHER	1	10.6597	60−64 years	65−69 years	65−69 years	0	0	0	0.493151	2	3	0	0	0
3	5	1328	m	1940 - 1959	Doppelpraxis	OTHER	12	10.6597	65−69 years	65−69 years	70−75 years	0	3	3	0.610959	0	0	1	0	0
3	5	1329	m	1940 - 1959	Doppelpraxis	OTHER	19	10.6597	70−75 years	70−75 years	70−75 years	0	4	4	1.47397	2	1.25205	0	0	0
3	5	1330	m	1940 - 1959	Doppelpraxis	OTHER	5	10.6597	55−59 years	55−59 years	55−59 years	0	1	1	0.545205	2	3	0	0	0
3	5	1331	m	1940 - 1959	Doppelpraxis	OTHER	9	10.6597	60−64 years	60−64 years	65−69 years	0	3	3	1.34521	2	3	0	0	0
3	5	1332	m	1940 - 1959	Doppelpraxis	OTHER	1	10.6597	55−59 years	60−64 years	60−64 years	0	0	0	0.161644	2	3	0	0	0
3	5	1333	m	1940 - 1959	Doppelpraxis	OTHER	6	10.6597	70−75 years	70−75 years	70−75 years	0	2	2	1.48219	2	1.25205	0	0	0
3	5	1334	m	1940 - 1959	Doppelpraxis	OTHER	6	10.6597	65−69 years	70−75 years	70−75 years	0	0	0	1.53151	2	3	0	0	0
3	5	1335	m	1940 - 1959	Doppelpraxis	OTHER	1	10.6597	60−64 years	65−69 years	65−69 years	0	0	0	1.01918	2	3	0	0	0
3	5	1336	m	1940 - 1959	Doppelpraxis	OTHER	3	10.6597	55−59 years	55−59 years	60−64 years	0	2	2	0.638356	2	3	0	0	0
3	5	1337	m	1940 - 1959	Doppelpraxis	OTHER	6	10.6597	55−59 years	60−64 years	60−64 years	0	1	1	0.871233	2	3	0	0	0
3	5	1338	m	1940 - 1959	Doppelpraxis	OTHER	9	10.6597	< 55	< 55	< 55	0	1	2	0	0	2.74795	0	0	0
3	5	1339	m	1940 - 1959	Doppelpraxis	OTHER	12	10.6597	< 55	55−59 years	55−59 years	0	4	4	1.47945	2	3	0	0	0
3	5	1340	m	1940 - 1959	Doppelpraxis	OTHER	17	10.6597	70−75 years	70−75 years	70−75 years	0	1	1	1.29863	2	0.252055	0	0	0
3	5	1341	m	1940 - 1959	Doppelpraxis	OTHER	6	10.6597	< 55	< 55	55−59 years	0	4	4	0	1.74795	3	0	0	0
3	5	1342	m	1940 - 1959	Doppelpraxis	OTHER	4	10.6597	< 55	< 55	55−59 years	0	0	0	0	1.74795	3	0	0	0
3	5	1343	m	1940 - 1959	Doppelpraxis	OTHER	25	10.6597	70−75 years	70−75 years	70−75 years	0	5	5	1.53699	2	1.25205	0	0	0
3	5	1344	m	1940 - 1959	Doppelpraxis	OTHER	1	10.6597	60−64 years	60−64 years	60−64 years	0	1	1	1.04384	2	3	0	0	0
3	5	1345	m	1940 - 1959	Doppelpraxis	OTHER	18	10.6597	70−75 years	70−75 years	70−75 years	0	4	4	1.54247	2	1.25205	0	0	0
3	5	1346	m	1940 - 1959	Doppelpraxis	OTHER	2	10.6597	55−59 years	55−59 years	60−64 years	0	1	1	0.430137	2	3	0	0	0
3	5	1347	m	1940 - 1959	Doppelpraxis	OTHER	1	10.6597	< 55	55−59 years	55−59 years	0	1	1	0.750685	2	3	0	0	0
3	5	1348	m	1940 - 1959	Doppelpraxis	OTHER	2	10.6597	60−64 years	60−64 years	60−64 years	0	0	0	0.641096	2	3	0	0	0
3	5	1349	m	1940 - 1959	Doppelpraxis	OTHER	1	10.6597	< 55	< 55	< 55	0	0	0	0	0	1.74795	0	0	0
3	5	1350	m	1940 - 1959	Doppelpraxis	OTHER	22	10.6597	70−75 years	> 75	> 75	0	4	4	0.780822	0	0	0	0	0
3	5	1351	m	1940 - 1959	Doppelpraxis	OTHER	12	10.6597	60−64 years	60−64 years	60−64 years	0	1	1	1.34795	2	3	0	0	0
3	5	1352	m	1940 - 1959	Doppelpraxis	OTHER	1	10.6597	70−75 years	70−75 years	> 75	0	0	0	0.756164	1.25205	0	0	0	0
3	5	1353	m	1940 - 1959	Doppelpraxis	OTHER	9	10.6597	< 55	55−59 years	55−59 years	0	0	0	0.750685	2	3	0	0	0
3	5	1354	m	1940 - 1959	Doppelpraxis	OTHER	7	10.6597	< 55	< 55	< 55	0	3	3	0	0	0.745205	0	0	0
3	5	1355	m	1940 - 1959	Doppelpraxis	OTHER	8	10.6597	65−69 years	65−69 years	70−75 years	0	3	4	0.632877	0	0	1	0	0
3	5	1356	m	1940 - 1959	Doppelpraxis	OTHER	6	10.6597	55−59 years	55−59 years	60−64 years	0	1	1	0.169863	2	3	1	0	0
3	5	1357	m	1940 - 1959	Doppelpraxis	OTHER	3	10.6597	< 55	< 55	< 55	0	0	0	0	0	2.74795	0	0	0
3	5	1358	m	1940 - 1959	Doppelpraxis	OTHER	1	10.6597	70−75 years	70−75 years	70−75 years	0	0	0	0	1.72603	1.25205	0	0	0
3	5	1359	m	1940 - 1959	Doppelpraxis	OTHER	1	10.6597	< 55	< 55	< 55	0	0	0	0	0	2.74795	0	0	0
3	5	1360	m	1940 - 1959	Doppelpraxis	OTHER	1	10.6597	55−59 years	60−64 years	60−64 years	0	0	1	0	1.73699	3	0	0	0
3	5	1361	m	1940 - 1959	Doppelpraxis	OTHER	1	10.6597	< 55	< 55	55−59 years	0	1	1	0	0.747945	3	0	0	0
3	5	1362	m	1940 - 1959	Doppelpraxis	OTHER	2	10.6597	< 55	< 55	55−59 years	0	0	0	0	1.74795	3	0	0	0
3	5	1363	m	1940 - 1959	Doppelpraxis	OTHER	3	10.6597	60−64 years	65−69 years	65−69 years	0	0	0	0.347945	2	3	0	0	0
3	5	1364	m	1940 - 1959	Doppelpraxis	OTHER	4	10.6597	< 55	< 55	< 55	0	1	1	0	0	1.74795	0	0	0
3	5	1365	m	1940 - 1959	Doppelpraxis	OTHER	1	10.6597	55−59 years	55−59 years	60−64 years	0	0	0	0	1.72877	3	0	0	0
3	5	1366	m	1940 - 1959	Doppelpraxis	OTHER	25	10.6597	60−64 years	60−64 years	65−69 years	0	3	3	1.52877	2	3	0	0	0
3	5	1367	m	1940 - 1959	Doppelpraxis	OTHER	1	10.6597	< 55	< 55	< 55	0	0	1	0	0	1.74795	0	0	0
3	5	1368	m	1940 - 1959	Doppelpraxis	OTHER	2	10.6597	65−69 years	70−75 years	70−75 years	0	1	1	0.238356	2	3	0	0	0
3	5	1369	m	1940 - 1959	Doppelpraxis	OTHER	1	10.6597	55−59 years	55−59 years	55−59 years	0	0	0	1.34521	2	3	0	0	0
3	5	1370	m	1940 - 1959	Doppelpraxis	OTHER	2	10.6597	60−64 years	60−64 years	65−69 years	0	0	0	1.50411	2	3	0	0	0
3	5	1371	m	1940 - 1959	Doppelpraxis	OTHER	13	10.6597	70−75 years	70−75 years	70−75 years	0	4	4	1.37808	2	0.252055	0	0	0
3	5	1372	m	1940 - 1959	Doppelpraxis	OTHER	2	10.6597	60−64 years	60−64 years	65−69 years	0	1	1	0.750685	2	3	0	0	0
3	5	1373	m	1940 - 1959	Doppelpraxis	OTHER	2	10.6597	55−59 years	55−59 years	60−64 years	0	0	0	0	1.72603	3	0	0	0
3	5	1374	m	1940 - 1959	Doppelpraxis	OTHER	9	10.6597	55−59 years	60−64 years	60−64 years	0	4	4	1.54795	2	3	0	0	0
3	5	1375	m	1940 - 1959	Doppelpraxis	OTHER	3	10.6597	65−69 years	65−69 years	65−69 years	0	0	0	1.06027	2	3	0	0	0
3	5	1376	m	1940 - 1959	Doppelpraxis	OTHER	9	10.6597	< 55	< 55	< 55	0	2	2	0	0	0.745205	0	0	0
3	5	1377	m	1940 - 1959	Doppelpraxis	OTHER	1	10.6597	70−75 years	70−75 years	70−75 years	0	0	0	0.493151	2	0.252055	0	0	0
3	5	1378	m	1940 - 1959	Doppelpraxis	OTHER	21	10.6597	70−75 years	70−75 years	70−75 years	0	2	2	1.49315	2	1.25205	1	2	0
3	5	1379	m	1940 - 1959	Doppelpraxis	OTHER	5	10.6597	< 55	55−59 years	55−59 years	0	2	2	0.750685	2	3	0	0	0
3	5	1380	m	1940 - 1959	Doppelpraxis	OTHER	1	10.6597	70−75 years	70−75 years	> 75	0	1	1	0.224658	1.25205	0	0	0	0
3	5	1381	m	1940 - 1959	Doppelpraxis	OTHER	24	10.6597	70−75 years	70−75 years	> 75	0	5	5	1.55068	0.252055	0	0	0	0
3	5	1382	m	1940 - 1959	Doppelpraxis	OTHER	2	10.6597	< 55	55−59 years	55−59 years	0	1	1	0.750685	2	3	0	0	0
3	5	1383	m	1940 - 1959	Doppelpraxis	OTHER	3	10.6597	60−64 years	60−64 years	65−69 years	0	1	1	1.23562	2	3	0	0	0
3	5	1384	m	1940 - 1959	Doppelpraxis	OTHER	4	10.6597	60−64 years	60−64 years	60−64 years	0	1	1	1.4274	2	3	0	0	0
3	5	1385	m	1940 - 1959	Doppelpraxis	OTHER	4	10.6597	< 55	55−59 years	55−59 years	0	2	2	1.4274	2	3	0	0	0
3	5	1386	m	1940 - 1959	Doppelpraxis	OTHER	11	10.6597	70−75 years	70−75 years	> 75	0	4	4	1.50137	0.252055	0	0	0	0
3	5	1387	m	1940 - 1959	Doppelpraxis	OTHER	1	10.6597	70−75 years	70−75 years	70−75 years	0	0	0	1.17534	2	1.25205	0	0	0
3	5	1388	m	1940 - 1959	Doppelpraxis	OTHER	17	10.6597	70−75 years	70−75 years	70−75 years	0	6	6	1.53973	2	1.25205	0	0	0
3	5	1389	m	1940 - 1959	Doppelpraxis	OTHER	12	10.6597	65−69 years	65−69 years	70−75 years	0	4	4	1.44658	2	3	1	0	0
3	5	1390	m	1940 - 1959	Doppelpraxis	OTHER	3	10.6597	65−69 years	65−69 years	65−69 years	0	1	2	0.687671	2	3	0	0	0
3	5	1391	m	1940 - 1959	Doppelpraxis	OTHER	2	10.6597	< 55	55−59 years	55−59 years	0	1	1	0.750685	2	3	0	0	0
3	5	1392	m	1940 - 1959	Doppelpraxis	OTHER	22	10.6597	60−64 years	65−69 years	65−69 years	0	5	5	1.43288	0.350685	0	0	1	0
3	5	1393	m	1940 - 1959	Doppelpraxis	OTHER	1	10.6597	65−69 years	70−75 years	70−75 years	0	0	0	1.17534	2	2.25479	0	0	0
3	5	1394	m	1940 - 1959	Doppelpraxis	OTHER	7	10.6597	< 55	< 55	< 55	0	2	2	0	0	1.74795	0	0	0
3	5	1395	m	1940 - 1959	Doppelpraxis	OTHER	11	10.6597	65−69 years	65−69 years	65−69 years	0	2	2	0.353425	0	0	0	0	0
3	5	1396	m	1940 - 1959	Doppelpraxis	OTHER	11	10.6597	70−75 years	> 75	> 75	0	5	5	0.312329	0	0	0	0	0
3	5	1397	m	1940 - 1959	Doppelpraxis	OTHER	1	10.6597	< 55	< 55	55−59 years	0	0	0	0	1.74795	3	0	0	0
3	5	1398	m	1940 - 1959	Doppelpraxis	OTHER	2	10.6597	< 55	55−59 years	55−59 years	0	0	0	1.07123	2	3	0	0	0
3	5	1399	m	1940 - 1959	Doppelpraxis	OTHER	8	10.6597	60−64 years	60−64 years	60−64 years	0	2	3	1.4137	2	3	1	0	0
3	5	1400	m	1940 - 1959	Doppelpraxis	OTHER	5	10.6597	55−59 years	60−64 years	60−64 years	0	0	0	0.468493	2	3	0	0	0
3	5	1401	m	1940 - 1959	Doppelpraxis	OTHER	1	10.6597	< 55	< 55	55−59 years	0	0	0	0	0.747945	3	0	0	0
3	5	1402	m	1940 - 1959	Doppelpraxis	OTHER	1	10.6597	60−64 years	60−64 years	65−69 years	0	2	2	1.55068	2	3	0	0	0
3	5	1403	m	1940 - 1959	Doppelpraxis	OTHER	2	10.6597	65−69 years	65−69 years	65−69 years	0	1	1	0.0520548	2	3	0	0	0
3	5	1404	m	1940 - 1959	Doppelpraxis	OTHER	9	10.6597	55−59 years	55−59 years	60−64 years	0	1	1	0.0520548	2	3	0	0	0
3	5	1405	m	1940 - 1959	Doppelpraxis	OTHER	3	10.6597	< 55	55−59 years	55−59 years	0	1	1	0.750685	2	3	0	0	0
3	5	1406	m	1940 - 1959	Doppelpraxis	OTHER	6	10.6597	60−64 years	60−64 years	60−64 years	0	0	0	0.534247	2	3	0	0	0
3	5	1407	m	1940 - 1959	Doppelpraxis	OTHER	2	10.6597	60−64 years	65−69 years	65−69 years	0	0	0	0.493151	2	3	0	0	0
3	5	1408	m	1940 - 1959	Doppelpraxis	OTHER	1	10.6597	< 55	< 55	< 55	0	0	0	0	0	2.74795	0	0	0
3	5	1409	m	1940 - 1959	Doppelpraxis	OTHER	16	10.6597	65−69 years	65−69 years	65−69 years	0	7	7	1.46575	2	3	0	0	0
3	5	1410	m	1940 - 1959	Doppelpraxis	OTHER	9	10.6597	65−69 years	65−69 years	70−75 years	0	3	3	1.44384	2	3	0	0	0
3	5	1411	m	1940 - 1959	Doppelpraxis	OTHER	8	10.6597	60−64 years	60−64 years	65−69 years	0	2	2	1.47945	2	3	0	0	0
3	5	1412	m	1940 - 1959	Doppelpraxis	OTHER	6	10.6597	55−59 years	55−59 years	60−64 years	0	3	3	1.4411	2	3	1	0	0
3	5	1413	m	1940 - 1959	Doppelpraxis	OTHER	3	10.6597	60−64 years	60−64 years	65−69 years	0	2	2	1.15616	2	3	0	0	0
3	5	1414	m	1940 - 1959	Doppelpraxis	OTHER	2	10.6597	55−59 years	55−59 years	60−64 years	0	2	2	1.46301	2	3	1	0	0
3	5	1415	m	1940 - 1959	Doppelpraxis	OTHER	6	10.6597	65−69 years	70−75 years	70−75 years	0	2	2	1.33699	2	2.25479	0	0	0
3	5	1416	m	1940 - 1959	Doppelpraxis	OTHER	10	10.6597	70−75 years	70−75 years	70−75 years	0	4	4	1.45479	2	1.25205	0	0	0
3	5	1417	m	1940 - 1959	Doppelpraxis	OTHER	2	10.6597	< 55	55−59 years	55−59 years	0	0	0	0.0273973	2	3	0	0	0
3	5	1418	m	1940 - 1959	Doppelpraxis	OTHER	2	10.6597	< 55	< 55	< 55	0	1	1	0	0	1.74795	0	0	0
3	5	1419	m	1940 - 1959	Doppelpraxis	OTHER	5	10.6597	< 55	55−59 years	55−59 years	0	2	2	0.964384	0	0	0	0	0
3	5	1420	m	1940 - 1959	Doppelpraxis	OTHER	1	10.6597	< 55	< 55	55−59 years	0	0	0	0	1.74795	3	0	0	0
3	5	1421	m	1940 - 1959	Doppelpraxis	OTHER	1	10.6597	< 55	55−59 years	55−59 years	0	0	0	0.334247	2	3	0	0	0
3	5	1422	m	1940 - 1959	Doppelpraxis	OTHER	2	10.6597	< 55	55−59 years	55−59 years	0	1	1	0.0273973	2	3	0	0	0
3	5	1423	m	1940 - 1959	Doppelpraxis	OTHER	4	10.6597	65−69 years	70−75 years	70−75 years	0	0	1	0.380822	2	3	0	0	0
3	5	1424	m	1940 - 1959	Doppelpraxis	OTHER	5	10.6597	< 55	55−59 years	55−59 years	0	0	0	0.794521	2	3	0	0	0
3	5	1425	m	1940 - 1959	Doppelpraxis	OTHER	9	10.6597	< 55	< 55	55−59 years	0	2	2	0	0.747945	3	0	0	0
3	5	1426	m	1940 - 1959	Doppelpraxis	OTHER	2	10.6597	60−64 years	60−64 years	65−69 years	0	0	0	0.909589	2	3	0	0	0
3	5	1427	m	1940 - 1959	Doppelpraxis	OTHER	1	10.6597	< 55	< 55	< 55	0	1	1	0	0	0.745205	0	0	0
3	5	1428	m	1940 - 1959	Doppelpraxis	OTHER	4	10.6597	65−69 years	65−69 years	70−75 years	0	1	1	1.07123	2	3	0	0	0
3	5	1429	m	1940 - 1959	Doppelpraxis	OTHER	3	10.6597	65−69 years	65−69 years	70−75 years	0	3	3	1.33151	2	3	0	0	0
3	5	1430	m	1940 - 1959	Doppelpraxis	OTHER	5	10.6597	< 55	< 55	< 55	0	0	0	0	0	2.74795	0	0	0
3	5	1431	m	1940 - 1959	Doppelpraxis	OTHER	2	10.6597	55−59 years	60−64 years	60−64 years	0	0	0	1.03288	2	3	0	0	0
3	5	1432	m	1940 - 1959	Doppelpraxis	OTHER	3	10.6597	60−64 years	60−64 years	60−64 years	0	0	0	1.04932	2	3	0	0	0
3	5	1433	m	1940 - 1959	Doppelpraxis	OTHER	11	10.6597	55−59 years	55−59 years	60−64 years	0	2	2	1.47397	2	3	0	0	0
3	5	1434	m	1940 - 1959	Doppelpraxis	OTHER	1	10.6597	60−64 years	60−64 years	65−69 years	0	0	0	0	1.65205	3	0	0	0
3	5	1435	m	1940 - 1959	Doppelpraxis	OTHER	1	10.6597	65−69 years	70−75 years	70−75 years	0	0	0	0	1.74247	3	0	0	0
3	5	1436	m	1940 - 1959	Doppelpraxis	OTHER	10	10.6597	< 55	< 55	< 55	0	2	2	0	0	1.74795	0	0	0
3	5	1437	m	1940 - 1959	Doppelpraxis	OTHER	7	10.6597	55−59 years	55−59 years	60−64 years	0	2	2	0.980822	2	3	0	0	0
3	5	1438	m	1940 - 1959	Doppelpraxis	OTHER	25	10.6597	60−64 years	60−64 years	65−69 years	0	4	4	1.44384	2	3	0	0	0
3	5	1439	m	1940 - 1959	Doppelpraxis	OTHER	3	10.6597	65−69 years	65−69 years	70−75 years	0	0	0	1.0411	2	3	0	0	0
3	5	1440	m	1940 - 1959	Doppelpraxis	OTHER	4	10.6597	70−75 years	70−75 years	70−75 years	0	2	2	0.408219	0	0	0	0	0
3	5	1441	m	1940 - 1959	Doppelpraxis	OTHER	10	10.6597	60−64 years	60−64 years	65−69 years	0	2	2	1.40548	2	3	0	0	0
3	5	1442	m	1940 - 1959	Doppelpraxis	OTHER	2	10.6597	65−69 years	65−69 years	65−69 years	0	0	0	0.775342	2	3	0	0	0
3	5	1443	m	1940 - 1959	Doppelpraxis	OTHER	2	10.6597	55−59 years	60−64 years	60−64 years	0	1	1	0.0630137	2	3	0	0	0
3	5	1444	m	1940 - 1959	Doppelpraxis	OTHER	2	10.6597	55−59 years	55−59 years	55−59 years	0	0	0	0.0657534	2	3	0	0	0
3	5	1445	m	1940 - 1959	Doppelpraxis	OTHER	1	10.6597	< 55	55−59 years	55−59 years	0	1	1	0.0410959	2	3	0	0	0
3	5	1446	m	1940 - 1959	Doppelpraxis	OTHER	1	10.6597	60−64 years	60−64 years	65−69 years	0	1	1	1.19178	2	3	0	0	0
3	5	1447	m	1940 - 1959	Doppelpraxis	OTHER	7	10.6597	55−59 years	55−59 years	60−64 years	0	2	2	1.54795	2	3	1	0	0
3	5	1448	m	1940 - 1959	Doppelpraxis	OTHER	16	10.6597	55−59 years	55−59 years	55−59 years	0	1	2	0.350685	0	0	0	0	0
3	5	1449	m	1940 - 1959	Doppelpraxis	OTHER	1	10.6597	55−59 years	55−59 years	60−64 years	0	0	0	0.257534	2	3	0	0	0
3	5	1450	m	1940 - 1959	Doppelpraxis	OTHER	1	10.6597	55−59 years	55−59 years	60−64 years	0	1	1	1.03288	2	3	0	0	0
3	5	1451	m	1940 - 1959	Doppelpraxis	OTHER	6	10.6597	60−64 years	60−64 years	65−69 years	0	2	2	0.80274	2	3	0	0	0
3	5	1452	m	1940 - 1959	Doppelpraxis	OTHER	8	10.6597	55−59 years	55−59 years	55−59 years	0	2	2	1.53151	2	3	0	0	0
3	5	1453	m	1940 - 1959	Doppelpraxis	OTHER	2	10.6597	65−69 years	65−69 years	65−69 years	0	1	1	1.24932	2	3	0	0	0
3	5	1454	m	1940 - 1959	Doppelpraxis	OTHER	1	10.6597	60−64 years	65−69 years	65−69 years	0	0	0	0.736986	2	3	0	0	0
3	5	1455	m	1940 - 1959	Doppelpraxis	OTHER	23	10.6597	65−69 years	70−75 years	70−75 years	0	4	4	1.53151	2	2.25479	1	0	0
3	5	1456	m	1940 - 1959	Doppelpraxis	OTHER	1	10.6597	70−75 years	> 75	> 75	0	0	0	0.652055	0	0	0	0	0
3	5	1457	m	1940 - 1959	Doppelpraxis	OTHER	13	10.6597	< 55	55−59 years	55−59 years	0	6	6	0.750685	2	3	0	0	0
3	5	1458	m	1940 - 1959	Doppelpraxis	OTHER	1	10.6597	60−64 years	65−69 years	65−69 years	0	0	0	0.419178	2	3	0	0	0
3	5	1459	m	1940 - 1959	Doppelpraxis	OTHER	1	10.6597	< 55	< 55	55−59 years	0	0	0	0	0.747945	3	0	0	0
3	5	1460	m	1940 - 1959	Doppelpraxis	OTHER	2	10.6597	60−64 years	65−69 years	65−69 years	0	1	1	0	1.96986	3	0	0	0
3	5	1461	m	1940 - 1959	Doppelpraxis	OTHER	18	10.6597	60−64 years	65−69 years	65−69 years	0	5	5	1.53973	2	3	0	0	0
3	5	1462	m	1940 - 1959	Doppelpraxis	OTHER	3	10.6597	70−75 years	70−75 years	> 75	0	0	0	1.0411	1.25205	0	0	0	0
3	5	1463	m	1940 - 1959	Doppelpraxis	OTHER	4	10.6597	65−69 years	65−69 years	65−69 years	0	2	2	1.3589	2	3	0	0	0
3	5	1464	m	1940 - 1959	Doppelpraxis	OTHER	10	10.6597	< 55	< 55	< 55	0	2	2	0	0	1.74795	0	0	0
3	5	1465	m	1940 - 1959	Doppelpraxis	OTHER	3	10.6597	< 55	< 55	< 55	0	1	1	0	0	1.74795	0	0	0
3	5	1466	m	1940 - 1959	Doppelpraxis	OTHER	14	10.6597	< 55	< 55	< 55	0	2	2	0	0	1.74795	0	0	0
3	5	1467	m	1940 - 1959	Doppelpraxis	OTHER	2	10.6597	< 55	55−59 years	55−59 years	0	1	1	1.04384	2	3	0	0	0
3	5	1468	m	1940 - 1959	Doppelpraxis	OTHER	2	10.6597	65−69 years	70−75 years	70−75 years	0	0	0	0.753425	2	3	0	0	0
3	5	1469	m	1940 - 1959	Doppelpraxis	OTHER	1	10.6597	60−64 years	60−64 years	65−69 years	0	0	0	1.3589	2	3	0	0	0
3	5	1470	m	1940 - 1959	Doppelpraxis	OTHER	8	10.6597	60−64 years	60−64 years	65−69 years	0	1	1	1.24932	0	0	1	0	0
3	5	1471	m	1940 - 1959	Doppelpraxis	OTHER	1	10.6597	70−75 years	70−75 years	70−75 years	0	1	1	1.04384	2	1.25205	0	0	0
3	5	1472	m	1940 - 1959	Doppelpraxis	OTHER	2	10.6597	< 55	< 55	< 55	0	2	2	0	0	1.74795	0	0	0
3	5	1473	m	1940 - 1959	Doppelpraxis	OTHER	4	10.6597	< 55	< 55	55−59 years	0	1	1	0	0.747945	3	0	0	0
3	5	1474	m	1940 - 1959	Doppelpraxis	OTHER	4	10.6597	55−59 years	55−59 years	55−59 years	0	0	0	0.482192	2	3	0	0	0
3	5	1475	m	1940 - 1959	Doppelpraxis	OTHER	1	10.6597	65−69 years	65−69 years	65−69 years	0	0	0	1.52877	2	3	0	0	0
3	5	1476	m	1940 - 1959	Doppelpraxis	OTHER	20	10.6597	65−69 years	65−69 years	65−69 years	0	6	6	1.30685	0	0	0	0	0
3	5	1477	m	1940 - 1959	Doppelpraxis	OTHER	6	10.6597	60−64 years	60−64 years	65−69 years	0	3	3	1.39726	2	3	0	0	0
3	5	1478	m	1940 - 1959	Doppelpraxis	OTHER	13	10.6597	55−59 years	60−64 years	60−64 years	0	4	5	1.45479	2	3	0	0	0
3	5	1479	m	1940 - 1959	Doppelpraxis	OTHER	1	10.6597	55−59 years	55−59 years	55−59 years	0	0	0	1.3589	2	3	0	0	0
3	5	1480	m	1940 - 1959	Doppelpraxis	OTHER	1	10.6597	60−64 years	65−69 years	65−69 years	0	1	1	1.19178	2	3	0	0	0
3	5	1481	m	1940 - 1959	Doppelpraxis	OTHER	1	10.6597	55−59 years	55−59 years	60−64 years	0	0	0	1.06027	2	3	0	0	0
3	5	1482	m	1940 - 1959	Doppelpraxis	OTHER	1	10.6597	65−69 years	65−69 years	70−75 years	0	1	1	1.03836	2	3	0	0	0
3	5	1483	m	1940 - 1959	Doppelpraxis	OTHER	2	10.6597	55−59 years	55−59 years	60−64 years	0	0	0	0.967123	2	3	0	0	0
3	5	1484	m	1940 - 1959	Doppelpraxis	OTHER	3	10.6597	60−64 years	60−64 years	65−69 years	0	0	0	0.967123	2	3	0	0	0
3	5	1485	m	1940 - 1959	Doppelpraxis	OTHER	1	10.6597	65−69 years	70−75 years	70−75 years	0	0	0	0.923288	2	2.25479	0	0	0
3	5	1486	m	1940 - 1959	Doppelpraxis	OTHER	1	10.6597	< 55	< 55	< 55	0	0	0	0	0	0.745205	0	0	0
3	5	1487	m	1940 - 1959	Doppelpraxis	OTHER	8	10.6597	60−64 years	65−69 years	65−69 years	0	3	4	0.621918	2	3	0	0	0
3	5	1488	m	1940 - 1959	Doppelpraxis	OTHER	1	10.6597	60−64 years	60−64 years	65−69 years	0	0	0	0.136986	2	3	0	0	0
3	5	1489	m	1940 - 1959	Doppelpraxis	OTHER	2	10.6597	60−64 years	65−69 years	65−69 years	0	0	0	0.342466	2	3	0	0	0
3	5	1490	m	1940 - 1959	Doppelpraxis	OTHER	1	10.6597	< 55	< 55	< 55	0	1	1	0	0	0.745205	0	0	0
3	5	1491	m	1940 - 1959	Doppelpraxis	OTHER	2	10.6597	60−64 years	65−69 years	65−69 years	0	4	4	0	1.85205	3	0	0	0
3	5	1492	m	1940 - 1959	Doppelpraxis	OTHER	1	10.6597	< 55	< 55	55−59 years	0	0	0	0	1.74795	3	0	0	0
3	5	1493	m	1940 - 1959	Doppelpraxis	OTHER	1	10.6597	65−69 years	65−69 years	70−75 years	0	0	0	0	1.71781	3	0	0	0
3	5	1494	m	1940 - 1959	Doppelpraxis	OTHER	2	10.6597	55−59 years	55−59 years	55−59 years	0	0	1	0	1.70137	3	0	0	0
3	5	1495	m	1940 - 1959	Doppelpraxis	OTHER	1	10.6597	60−64 years	60−64 years	60−64 years	0	0	0	0	1.49863	3	0	0	0
4	6	1496	m	1960 - 1969	Doppelpraxis	SUB	49	23.8715	60−64 years	65−69 years	65−69 years	0	6	9	1.27671	2	3	1	1	2
4	6	1497	m	1960 - 1969	Doppelpraxis	SUB	54	23.8715	70−75 years	70−75 years	70−75 years	0	3	6	2.25753	2	0.252055	1	1	0
4	6	1498	m	1960 - 1969	Doppelpraxis	SUB	79	23.8715	70−75 years	70−75 years	> 75	3	11	14	2.47123	1.25205	0	0	0	0
4	6	1499	m	1960 - 1969	Doppelpraxis	SUB	143	23.8715	60−64 years	60−64 years	65−69 years	4	9	9	2.48767	2	3	0	0	0
4	6	1500	m	1960 - 1969	Doppelpraxis	SUB	79	23.8715	70−75 years	70−75 years	> 75	0	10	12	1.61918	0	0	1	0	0
4	6	1501	m	1960 - 1969	Doppelpraxis	SUB	121	23.8715	70−75 years	70−75 years	> 75	2	8	10	2.29315	0.252055	0	0	0	0
4	6	1502	m	1960 - 1969	Doppelpraxis	SUB	112	23.8715	70−75 years	> 75	> 75	3	10	17	0.616438	0	0	0	0	0
4	6	1503	m	1960 - 1969	Doppelpraxis	SUB	117	23.8715	55−59 years	55−59 years	60−64 years	3	11	14	2.4274	2	3	0	0	0
4	6	1504	m	1960 - 1969	Doppelpraxis	SUB	56	23.8715	70−75 years	> 75	> 75	2	6	10	0.720548	0	0	0	0	0
4	6	1505	m	1960 - 1969	Doppelpraxis	SUB	28	23.8715	70−75 years	70−75 years	> 75	0	6	6	2.32603	0.252055	0	0	0	0
4	6	1506	m	1960 - 1969	Doppelpraxis	SUB	55	23.8715	70−75 years	> 75	> 75	2	6	9	0.682192	0	0	0	0	0
4	6	1507	m	1960 - 1969	Doppelpraxis	SUB	69	23.8715	65−69 years	65−69 years	70−75 years	6	11	13	2.3726	2	3	0	1	0
4	6	1508	m	1960 - 1969	Doppelpraxis	SUB	94	23.8715	70−75 years	70−75 years	70−75 years	0	8	8	0.284932	0	0	1	0	0
4	6	1509	m	1960 - 1969	Doppelpraxis	SUB	142	23.8715	55−59 years	55−59 years	60−64 years	1	5	9	1.39178	0	0	0	0	0
4	6	1510	m	1960 - 1969	Doppelpraxis	SUB	313	23.8715	65−69 years	70−75 years	70−75 years	4	12	14	2.48493	2	2.25479	0	0	0
4	6	1511	m	1960 - 1969	Doppelpraxis	SUB	164	23.8715	70−75 years	70−75 years	> 75	2	8	12	2.47945	0.252055	0	0	0	0
4	6	1512	m	1960 - 1969	Doppelpraxis	SUB	38	23.8715	70−75 years	> 75	> 75	0	7	8	0.890411	0	0	0	0	0
4	6	1513	m	1960 - 1969	Doppelpraxis	SUB	20	23.8715	70−75 years	70−75 years	70−75 years	0	4	4	2.05479	1.48219	0	0	0	0
4	6	1514	m	1960 - 1969	Doppelpraxis	SUB	47	23.8715	65−69 years	65−69 years	70−75 years	2	6	6	2.49041	2	3	0	0	0
4	6	1515	m	1960 - 1969	Doppelpraxis	SUB	129	23.8715	65−69 years	65−69 years	65−69 years	2	8	10	1.05205	0	0	1	0	0
4	6	1516	m	1960 - 1969	Doppelpraxis	SUB	51	23.8715	55−59 years	55−59 years	55−59 years	4	6	8	2.48219	2	3	1	0	0
4	6	1517	m	1960 - 1969	Doppelpraxis	SUB	25	23.8715	65−69 years	65−69 years	70−75 years	0	3	3	1.5589	2	3	2	0	0
4	6	1518	m	1960 - 1969	Doppelpraxis	SUB	74	23.8715	65−69 years	70−75 years	70−75 years	4	11	16	2.35068	2	0.841096	0	0	0
4	6	1519	m	1960 - 1969	Doppelpraxis	SUB	35	23.8715	70−75 years	70−75 years	> 75	1	7	8	0.753425	0	0	0	0	0
4	6	1520	m	1960 - 1969	Doppelpraxis	SUB	49	23.8715	60−64 years	60−64 years	60−64 years	3	4	10	2.48767	2	3	1	1	2
4	6	1521	m	1960 - 1969	Doppelpraxis	SUB	116	23.8715	70−75 years	> 75	> 75	0	14	15	0.345205	0	0	1	0	0
4	6	1522	m	1960 - 1969	Doppelpraxis	SUB	22	23.8715	60−64 years	65−69 years	65−69 years	3	4	4	2.31781	2	3	0	0	0
4	6	1523	m	1960 - 1969	Doppelpraxis	SUB	170	23.8715	70−75 years	> 75	> 75	5	14	19	0.720548	0	0	0	0	0
4	6	1524	m	1960 - 1969	Doppelpraxis	SUB	62	23.8715	60−64 years	65−69 years	65−69 years	0	2	6	2.06849	0.465753	0	1	0	0
4	6	1525	m	1960 - 1969	Doppelpraxis	SUB	84	23.8715	70−75 years	70−75 years	> 75	1	7	8	2.33699	0.252055	0	0	0	0
4	6	1526	m	1960 - 1969	Doppelpraxis	SUB	28	23.8715	60−64 years	65−69 years	65−69 years	0	1	2	1.84658	2	3	0	0	0
4	6	1527	m	1960 - 1969	Doppelpraxis	SUB	33	23.8715	70−75 years	70−75 years	70−75 years	1	3	4	2.4	2	1.25205	0	0	0
4	6	1528	m	1960 - 1969	Doppelpraxis	SUB	67	23.8715	70−75 years	> 75	> 75	1	7	11	0.652055	0	0	0	0	0
4	6	1529	m	1960 - 1969	Doppelpraxis	SUB	17	23.8715	70−75 years	> 75	> 75	0	4	4	0.665753	0	0	0	0	0
4	6	1530	m	1960 - 1969	Doppelpraxis	SUB	229	23.8715	65−69 years	65−69 years	65−69 years	2	10	11	2.48767	2	1.1726	0	0	0
4	6	1531	m	1960 - 1969	Doppelpraxis	SUB	49	23.8715	60−64 years	60−64 years	60−64 years	2	4	6	2.29041	1.88219	0	1	0	0
4	6	1532	m	1960 - 1969	Doppelpraxis	SUB	1	23.8715	< 55	< 55	< 55	0	0	0	0	0	2.74795	0	0	0
4	6	1533	m	1960 - 1969	Doppelpraxis	SUB	64	23.8715	60−64 years	65−69 years	65−69 years	4	5	7	2.44384	1.15616	0	0	0	0
4	6	1534	m	1960 - 1969	Doppelpraxis	SUB	76	23.8715	60−64 years	60−64 years	60−64 years	1	4	7	2.43288	1.57534	0	1	0	0
4	6	1535	m	1960 - 1969	Doppelpraxis	SUB	20	23.8715	60−64 years	65−69 years	65−69 years	0	1	1	0.224658	2	1.7726	0	0	0
4	6	1536	m	1960 - 1969	Doppelpraxis	SUB	13	23.8715	70−75 years	> 75	> 75	3	7	7	0.643836	0	0	0	0	0
4	6	1537	m	1960 - 1969	Doppelpraxis	SUB	56	23.8715	70−75 years	70−75 years	> 75	1	7	10	0.70411	0	0	0	0	0
4	6	1538	m	1960 - 1969	Doppelpraxis	SUB	44	23.8715	< 55	< 55	< 55	0	0	0	0	0	0.767123	0	0	1
4	6	1539	m	1960 - 1969	Doppelpraxis	SUB	44	23.8715	65−69 years	70−75 years	70−75 years	1	4	5	2.4137	2	3	0	0	0
4	6	1540	m	1960 - 1969	Doppelpraxis	SUB	12	23.8715	70−75 years	70−75 years	70−75 years	0	1	1	1.29589	2	0.252055	0	0	0
4	6	1541	m	1960 - 1969	Doppelpraxis	SUB	88	23.8715	70−75 years	70−75 years	70−75 years	5	8	10	2.35616	2	0.252055	0	1	0
4	6	1542	m	1960 - 1969	Doppelpraxis	SUB	106	23.8715	60−64 years	60−64 years	65−69 years	4	15	17	1.69041	0	0	0	0	0
4	6	1543	m	1960 - 1969	Doppelpraxis	SUB	16	23.8715	65−69 years	65−69 years	65−69 years	0	2	2	1.36712	2	3	0	0	0
4	6	1544	m	1960 - 1969	Doppelpraxis	SUB	22	23.8715	< 55	< 55	< 55	0	4	4	0	0	0.745205	0	0	0
4	6	1545	m	1960 - 1969	Doppelpraxis	SUB	26	23.8715	60−64 years	65−69 years	65−69 years	2	2	10	2.31507	2	3	0	0	0
4	6	1546	m	1960 - 1969	Doppelpraxis	SUB	38	23.8715	70−75 years	> 75	> 75	1	2	2	0.690411	0	0	0	0	0
4	6	1547	m	1960 - 1969	Doppelpraxis	SUB	20	23.8715	60−64 years	60−64 years	60−64 years	0	4	5	1.83288	2	3	1	1	0
4	6	1548	m	1960 - 1969	Doppelpraxis	SUB	94	23.8715	70−75 years	70−75 years	> 75	0	5	7	0.90411	0	0	0	0	0
4	6	1549	m	1960 - 1969	Doppelpraxis	SUB	73	23.8715	70−75 years	70−75 years	> 75	0	5	10	2.10137	0.252055	0	0	0	0
4	6	1550	m	1960 - 1969	Doppelpraxis	SUB	34	23.8715	70−75 years	70−75 years	70−75 years	0	6	7	1.60822	2	0.515068	0	0	0
4	6	1551	m	1960 - 1969	Doppelpraxis	SUB	3	23.8715	< 55	55−59 years	55−59 years	0	0	0	0.750685	2	3	0	0	0
4	6	1552	m	1960 - 1969	Doppelpraxis	SUB	38	23.8715	65−69 years	65−69 years	65−69 years	1	7	11	2.49041	1.76712	0	1	0	0
4	6	1553	m	1960 - 1969	Doppelpraxis	SUB	4	23.8715	60−64 years	65−69 years	65−69 years	0	1	1	1.43562	2	3	0	0	0
4	6	1554	m	1960 - 1969	Doppelpraxis	SUB	59	23.8715	70−75 years	> 75	> 75	0	6	8	1.56164	0	0	0	0	0
4	6	1555	m	1960 - 1969	Doppelpraxis	SUB	2	23.8715	55−59 years	55−59 years	55−59 years	0	0	0	0	0	1.78356	0	0	1
4	6	1556	m	1960 - 1969	Doppelpraxis	SUB	2	23.8715	60−64 years	65−69 years	65−69 years	0	0	0	0	0.030137	3	0	0	0
4	6	1557	m	1960 - 1969	Doppelpraxis	SUB	59	23.8715	70−75 years	70−75 years	70−75 years	3	8	8	2.3726	2	0.252055	1	1	0
4	6	1558	m	1960 - 1969	Doppelpraxis	SUB	44	23.8715	65−69 years	70−75 years	70−75 years	1	6	7	2.45205	2	3	0	0	0
4	6	1559	m	1960 - 1969	Doppelpraxis	SUB	24	23.8715	65−69 years	65−69 years	70−75 years	0	2	2	1.00822	2	3	0	1	1
4	6	1560	m	1960 - 1969	Doppelpraxis	SUB	41	23.8715	< 55	< 55	55−59 years	1	2	4	0	0.747945	3	0	0	0
4	6	1561	m	1960 - 1969	Doppelpraxis	SUB	48	23.8715	60−64 years	60−64 years	65−69 years	2	7	9	2.30685	1.12055	0	1	0	0
4	6	1562	m	1960 - 1969	Doppelpraxis	SUB	23	23.8715	70−75 years	70−75 years	70−75 years	2	4	4	2.35616	2	0.252055	0	0	0
4	6	1563	m	1960 - 1969	Doppelpraxis	SUB	142	23.8715	70−75 years	70−75 years	> 75	3	10	11	2.40548	1.25205	0	0	0	0
4	6	1564	m	1960 - 1969	Doppelpraxis	SUB	69	23.8715	70−75 years	70−75 years	> 75	1	5	8	2.34247	0.252055	0	0	0	0
4	6	1565	m	1960 - 1969	Doppelpraxis	SUB	38	23.8715	65−69 years	65−69 years	65−69 years	0	3	3	1.09315	0	0	1	0	0
4	6	1566	m	1960 - 1969	Doppelpraxis	SUB	9	23.8715	65−69 years	65−69 years	65−69 years	0	5	5	1.82466	2	3	0	0	0
4	6	1567	m	1960 - 1969	Doppelpraxis	SUB	1	23.8715	65−69 years	65−69 years	70−75 years	0	0	0	0	0	2.68493	0	0	0
4	6	1568	m	1960 - 1969	Doppelpraxis	SUB	54	23.8715	70−75 years	70−75 years	> 75	0	0	1	1.77808	0.252055	0	0	0	0
4	6	1569	m	1960 - 1969	Doppelpraxis	SUB	35	23.8715	70−75 years	> 75	> 75	0	2	6	0.506849	0	0	0	0	0
4	6	1570	m	1960 - 1969	Doppelpraxis	SUB	14	23.8715	< 55	55−59 years	55−59 years	0	1	4	0.0136986	2	0.10137	0	0	0
4	6	1571	m	1960 - 1969	Doppelpraxis	SUB	95	23.8715	65−69 years	65−69 years	70−75 years	0	7	9	1.99178	2	3	0	0	0
4	6	1572	m	1960 - 1969	Doppelpraxis	SUB	23	23.8715	55−59 years	55−59 years	60−64 years	0	1	2	1.92877	2	3	0	0	0
4	6	1573	m	1960 - 1969	Doppelpraxis	SUB	39	23.8715	< 55	< 55	< 55	0	3	4	0	0	2.74795	0	0	0
4	6	1574	m	1960 - 1969	Doppelpraxis	SUB	25	23.8715	65−69 years	70−75 years	70−75 years	0	3	3	0.0876712	2	3	0	0	0
4	6	1575	m	1960 - 1969	Doppelpraxis	SUB	24	23.8715	60−64 years	60−64 years	65−69 years	0	0	0	0.852055	2	1.5726	1	0	1
4	6	1576	m	1960 - 1969	Doppelpraxis	SUB	23	23.8715	60−64 years	65−69 years	65−69 years	0	4	4	1.89315	2	1.3589	1	0	0
4	6	1577	m	1960 - 1969	Doppelpraxis	SUB	92	23.8715	70−75 years	70−75 years	> 75	3	3	8	2.44932	1.25205	0	0	0	0
4	6	1578	m	1960 - 1969	Doppelpraxis	SUB	38	23.8715	70−75 years	> 75	> 75	1	2	2	1.17534	0	0	0	0	0
4	6	1579	m	1960 - 1969	Doppelpraxis	SUB	49	23.8715	70−75 years	70−75 years	70−75 years	0	3	5	2.41096	2	0.252055	0	0	0
4	6	1580	m	1960 - 1969	Doppelpraxis	SUB	7	23.8715	70−75 years	70−75 years	70−75 years	1	4	4	2.26849	2	0.252055	0	0	0
4	6	1581	m	1960 - 1969	Doppelpraxis	SUB	14	23.8715	< 55	55−59 years	55−59 years	0	1	2	1.67671	2	3	0	0	0
4	6	1582	m	1960 - 1969	Doppelpraxis	SUB	1	23.8715	< 55	< 55	< 55	0	0	0	0	0	0.356164	0	0	0
4	6	1583	m	1960 - 1969	Doppelpraxis	SUB	24	23.8715	65−69 years	65−69 years	70−75 years	1	3	8	2.27397	0.808219	0	1	0	0
4	6	1584	m	1960 - 1969	Doppelpraxis	SUB	38	23.8715	65−69 years	65−69 years	70−75 years	0	6	6	2.08493	2	3	0	0	1
4	6	1585	m	1960 - 1969	Doppelpraxis	SUB	4	23.8715	55−59 years	60−64 years	60−64 years	0	0	0	1.2137	2	3	0	0	0
4	6	1586	m	1960 - 1969	Doppelpraxis	SUB	28	23.8715	70−75 years	> 75	> 75	2	10	10	1.54247	0	0	0	0	0
4	6	1587	m	1960 - 1969	Doppelpraxis	SUB	33	23.8715	60−64 years	65−69 years	65−69 years	0	3	3	0.331507	2	3	0	0	1
4	6	1588	m	1960 - 1969	Doppelpraxis	SUB	119	23.8715	60−64 years	65−69 years	65−69 years	0	12	17	1.79452	0.39726	0	0	0	0
4	6	1589	m	1960 - 1969	Doppelpraxis	SUB	19	23.8715	< 55	55−59 years	55−59 years	0	1	1	0.750685	2	3	0	0	0
4	6	1590	m	1960 - 1969	Doppelpraxis	SUB	69	23.8715	65−69 years	65−69 years	70−75 years	0	0	10	0	0.279452	0	0	0	0
4	6	1591	m	1960 - 1969	Doppelpraxis	SUB	9	23.8715	< 55	< 55	< 55	2	3	3	0	0	1.74795	0	0	0
4	6	1592	m	1960 - 1969	Doppelpraxis	SUB	11	23.8715	< 55	< 55	< 55	0	0	0	0	0	2.69589	0	0	0
4	6	1593	m	1960 - 1969	Doppelpraxis	SUB	4	23.8715	65−69 years	65−69 years	70−75 years	0	1	1	2.14247	2	3	0	0	0
4	6	1594	m	1960 - 1969	Doppelpraxis	SUB	53	23.8715	65−69 years	70−75 years	70−75 years	2	9	10	2.33699	2	0	1	0	0
4	6	1595	m	1960 - 1969	Doppelpraxis	SUB	80	23.8715	70−75 years	70−75 years	> 75	1	7	10	2.48767	0.252055	0	0	0	0
4	6	1596	m	1960 - 1969	Doppelpraxis	SUB	52	23.8715	70−75 years	> 75	> 75	0	1	4	1.54247	0	0	0	0	0
4	6	1597	m	1960 - 1969	Doppelpraxis	SUB	24	23.8715	65−69 years	65−69 years	70−75 years	1	4	5	2.33151	2	3	0	0	0
4	6	1598	m	1960 - 1969	Doppelpraxis	SUB	138	23.8715	70−75 years	> 75	> 75	2	3	7	0.545205	0	0	0	0	0
4	6	1599	m	1960 - 1969	Doppelpraxis	SUB	32	23.8715	60−64 years	60−64 years	65−69 years	1	1	5	2.48493	2	3	0	0	0
4	6	1600	m	1960 - 1969	Doppelpraxis	SUB	50	23.8715	70−75 years	70−75 years	> 75	0	4	6	2.12329	0.252055	0	0	0	0
4	6	1601	m	1960 - 1969	Doppelpraxis	SUB	41	23.8715	65−69 years	65−69 years	70−75 years	0	0	3	2.06027	2	1.96438	0	0	1
4	6	1602	m	1960 - 1969	Doppelpraxis	SUB	42	23.8715	65−69 years	70−75 years	70−75 years	0	4	5	1.36986	2	2.03014	0	0	0
4	6	1603	m	1960 - 1969	Doppelpraxis	SUB	34	23.8715	70−75 years	> 75	> 75	0	5	9	0.0493151	0	0	0	0	0
4	6	1604	m	1960 - 1969	Doppelpraxis	SUB	17	23.8715	< 55	< 55	< 55	0	0	0	0	0	0.438356	0	0	0
4	6	1605	m	1960 - 1969	Doppelpraxis	SUB	11	23.8715	< 55	< 55	55−59 years	2	2	2	0	0.747945	3	0	0	0
4	6	1606	m	1960 - 1969	Doppelpraxis	SUB	30	23.8715	< 55	< 55	55−59 years	0	5	5	0	1.74795	3	0	0	0
4	6	1607	m	1960 - 1969	Doppelpraxis	SUB	49	23.8715	60−64 years	60−64 years	65−69 years	0	7	9	0.539726	0	0	0	0	0
4	6	1608	m	1960 - 1969	Doppelpraxis	SUB	81	23.8715	55−59 years	55−59 years	60−64 years	3	8	9	1.31781	0	0	1	0	0
4	6	1609	m	1960 - 1969	Doppelpraxis	SUB	1	23.8715	< 55	< 55	< 55	0	0	0	0	0	1.74795	0	0	0
4	6	1610	m	1960 - 1969	Doppelpraxis	SUB	3	23.8715	60−64 years	65−69 years	65−69 years	0	0	0	2.46849	2	3	0	0	0
4	6	1611	m	1960 - 1969	Doppelpraxis	SUB	25	23.8715	70−75 years	70−75 years	> 75	1	1	3	2.42192	0.252055	0	0	0	0
4	6	1612	m	1960 - 1969	Doppelpraxis	SUB	73	23.8715	65−69 years	65−69 years	70−75 years	0	5	5	1.87397	2	3	0	0	0
4	6	1613	m	1960 - 1969	Doppelpraxis	SUB	5	23.8715	< 55	< 55	< 55	0	0	1	0	0	2.74795	0	0	0
4	6	1614	m	1960 - 1969	Doppelpraxis	SUB	54	23.8715	60−64 years	60−64 years	65−69 years	0	9	10	1.39452	2	3	0	0	2
4	6	1615	m	1960 - 1969	Doppelpraxis	SUB	1	23.8715	70−75 years	> 75	> 75	0	1	1	0.213699	0	0	0	0	0
4	6	1616	m	1960 - 1969	Doppelpraxis	SUB	69	23.8715	60−64 years	60−64 years	65−69 years	0	1	5	2.43014	0.794521	0	0	1	0
4	6	1617	m	1960 - 1969	Doppelpraxis	SUB	35	23.8715	< 55	< 55	< 55	0	6	7	0	0	0.745205	0	0	0
4	6	1618	m	1960 - 1969	Doppelpraxis	SUB	12	23.8715	< 55	< 55	55−59 years	0	2	5	0	1.74795	3	0	0	0
4	6	1619	m	1960 - 1969	Doppelpraxis	SUB	53	23.8715	70−75 years	70−75 years	70−75 years	0	4	5	1.85479	1.69041	0	1	0	0
4	6	1620	m	1960 - 1969	Doppelpraxis	SUB	4	23.8715	60−64 years	60−64 years	65−69 years	0	0	0	0	0	2.79178	0	0	0
4	6	1621	m	1960 - 1969	Doppelpraxis	SUB	17	23.8715	55−59 years	60−64 years	60−64 years	0	0	1	0	0.769863	0.153425	0	1	0
4	6	1622	m	1960 - 1969	Doppelpraxis	SUB	45	23.8715	70−75 years	70−75 years	> 75	0	3	8	0.854795	0.252055	0	0	0	0
4	6	1623	m	1960 - 1969	Doppelpraxis	SUB	28	23.8715	55−59 years	60−64 years	60−64 years	0	4	4	1.65479	2	3	1	1	1
4	6	1624	m	1960 - 1969	Doppelpraxis	SUB	11	23.8715	70−75 years	70−75 years	70−75 years	0	3	3	2.4137	2	1.25205	0	0	0
4	6	1625	m	1960 - 1969	Doppelpraxis	SUB	48	23.8715	55−59 years	55−59 years	55−59 years	0	2	3	1.88767	2	3	0	1	0
4	6	1626	m	1960 - 1969	Doppelpraxis	SUB	12	23.8715	< 55	< 55	55−59 years	0	1	1	0	1.74795	2.02192	0	0	0
4	6	1627	m	1960 - 1969	Doppelpraxis	SUB	11	23.8715	65−69 years	65−69 years	70−75 years	1	1	4	2.41096	0.70137	0	1	0	0
4	6	1628	m	1960 - 1969	Doppelpraxis	SUB	14	23.8715	< 55	< 55	< 55	0	0	0	0	0	2.74795	0	0	0
4	6	1629	m	1960 - 1969	Doppelpraxis	SUB	54	23.8715	70−75 years	70−75 years	70−75 years	2	6	6	1.99452	0	0	1	0	0
4	6	1630	m	1960 - 1969	Doppelpraxis	SUB	37	23.8715	60−64 years	65−69 years	65−69 years	0	1	3	0.676712	2	3	0	2	0
4	6	1631	m	1960 - 1969	Doppelpraxis	SUB	49	23.8715	70−75 years	70−75 years	> 75	0	5	7	0.534247	0	0	0	0	0
4	6	1632	m	1960 - 1969	Doppelpraxis	SUB	4	23.8715	< 55	< 55	< 55	0	1	1	0	0	1.74795	0	0	0
4	6	1633	m	1960 - 1969	Doppelpraxis	SUB	26	23.8715	55−59 years	55−59 years	55−59 years	0	1	1	0.624658	2	3	0	0	0
4	6	1634	m	1960 - 1969	Doppelpraxis	SUB	12	23.8715	< 55	< 55	55−59 years	0	1	1	0	0.747945	3	0	0	0
4	6	1635	m	1960 - 1969	Doppelpraxis	SUB	37	23.8715	65−69 years	65−69 years	70−75 years	0	3	6	2.08219	2	2.15342	1	0	0
4	6	1636	m	1960 - 1969	Doppelpraxis	SUB	1	23.8715	< 55	< 55	< 55	0	0	0	0	0	1.74795	0	0	0
4	6	1637	m	1960 - 1969	Doppelpraxis	SUB	14	23.8715	< 55	< 55	55−59 years	0	5	5	0	1.74795	3	0	0	0
4	6	1638	m	1960 - 1969	Doppelpraxis	SUB	98	23.8715	< 55	< 55	55−59 years	2	5	7	0	0.747945	0.70137	0	0	0
4	6	1639	m	1960 - 1969	Doppelpraxis	SUB	29	23.8715	70−75 years	70−75 years	70−75 years	2	4	4	2.37534	2	0.252055	0	0	0
4	6	1640	m	1960 - 1969	Doppelpraxis	SUB	18	23.8715	70−75 years	70−75 years	> 75	1	1	2	2.48493	1.25205	0	0	0	0
4	6	1641	m	1960 - 1969	Doppelpraxis	SUB	3	23.8715	65−69 years	65−69 years	70−75 years	0	2	2	1.43562	2	3	0	0	0
4	6	1642	m	1960 - 1969	Doppelpraxis	SUB	12	23.8715	< 55	< 55	55−59 years	0	0	0	0	0.416438	3	0	0	0
4	6	1643	m	1960 - 1969	Doppelpraxis	SUB	11	23.8715	60−64 years	65−69 years	65−69 years	3	5	7	2.33425	2	3	0	0	0
4	6	1644	m	1960 - 1969	Doppelpraxis	SUB	1	23.8715	55−59 years	60−64 years	60−64 years	0	0	0	0	0	1.18904	0	0	0
4	6	1645	m	1960 - 1969	Doppelpraxis	SUB	1	23.8715	60−64 years	65−69 years	65−69 years	0	0	0	0.868493	2	3	0	0	0
4	6	1646	m	1960 - 1969	Doppelpraxis	SUB	20	23.8715	55−59 years	55−59 years	55−59 years	0	0	3	0	0.526027	3	0	0	0
4	6	1647	m	1960 - 1969	Doppelpraxis	SUB	73	23.8715	65−69 years	65−69 years	70−75 years	1	4	5	2.40822	2	3	1	0	0
4	6	1648	m	1960 - 1969	Doppelpraxis	SUB	5	23.8715	65−69 years	70−75 years	70−75 years	0	0	0	2.25753	2	2.25479	1	0	0
4	6	1649	m	1960 - 1969	Doppelpraxis	SUB	22	23.8715	55−59 years	60−64 years	60−64 years	0	3	3	2.18082	2	3	0	0	0
4	6	1650	m	1960 - 1969	Doppelpraxis	SUB	1	23.8715	< 55	< 55	< 55	0	0	0	0	0	1.74795	0	0	0
4	6	1651	m	1960 - 1969	Doppelpraxis	SUB	2	23.8715	55−59 years	55−59 years	60−64 years	0	1	1	2.49041	2	3	0	0	0
4	6	1652	m	1960 - 1969	Doppelpraxis	SUB	11	23.8715	< 55	< 55	< 55	0	0	0	0	0	2.74795	0	0	0
4	6	1653	m	1960 - 1969	Doppelpraxis	SUB	11	23.8715	< 55	< 55	< 55	0	5	6	0	0	1.74795	0	0	0
4	6	1654	m	1960 - 1969	Doppelpraxis	SUB	4	23.8715	< 55	< 55	< 55	1	1	1	0	0	0.745205	0	0	0
4	6	1655	m	1960 - 1969	Doppelpraxis	SUB	93	23.8715	70−75 years	70−75 years	70−75 years	2	6	11	2.43836	2	0.252055	0	0	0
4	6	1656	m	1960 - 1969	Doppelpraxis	SUB	52	23.8715	60−64 years	60−64 years	60−64 years	1	6	9	0.663014	0	0	1	0	0
4	6	1657	m	1960 - 1969	Doppelpraxis	SUB	48	23.8715	65−69 years	65−69 years	70−75 years	1	5	7	2.36986	2	3	0	0	0
4	6	1658	m	1960 - 1969	Doppelpraxis	SUB	28	23.8715	70−75 years	70−75 years	70−75 years	0	3	4	1.7589	2	0.252055	0	0	0
4	6	1659	m	1960 - 1969	Doppelpraxis	SUB	43	23.8715	60−64 years	60−64 years	65−69 years	0	7	8	0.438356	2	3	0	0	0
4	6	1660	m	1960 - 1969	Doppelpraxis	SUB	40	23.8715	70−75 years	70−75 years	> 75	0	3	4	2.33425	1.25205	0	0	0	0
4	6	1661	m	1960 - 1969	Doppelpraxis	SUB	40	23.8715	65−69 years	65−69 years	70−75 years	1	6	7	1.01644	0	0	0	0	0
4	6	1662	m	1960 - 1969	Doppelpraxis	SUB	1	23.8715	< 55	< 55	< 55	0	0	0	0	0	2.74795	0	0	0
4	6	1663	m	1960 - 1969	Doppelpraxis	SUB	30	23.8715	60−64 years	65−69 years	65−69 years	0	0	3	2	2	0.331507	0	0	0
4	6	1664	m	1960 - 1969	Doppelpraxis	SUB	44	23.8715	< 55	< 55	55−59 years	0	3	10	0	1.74795	3	0	0	0
4	6	1665	m	1960 - 1969	Doppelpraxis	SUB	17	23.8715	< 55	< 55	55−59 years	0	0	0	0	0.747945	3	0	0	1
4	6	1666	m	1960 - 1969	Doppelpraxis	SUB	98	23.8715	70−75 years	> 75	> 75	3	3	5	1.61918	0	0	0	0	0
4	6	1667	m	1960 - 1969	Doppelpraxis	SUB	66	23.8715	< 55	< 55	55−59 years	2	5	6	0	1.74795	3	0	0	0
4	6	1668	m	1960 - 1969	Doppelpraxis	SUB	5	23.8715	60−64 years	65−69 years	65−69 years	0	2	2	1.88767	2	3	0	0	0
4	6	1669	m	1960 - 1969	Doppelpraxis	SUB	29	23.8715	70−75 years	70−75 years	70−75 years	1	1	1	2.30685	2	1.25205	0	0	0
4	6	1670	m	1960 - 1969	Doppelpraxis	SUB	31	23.8715	60−64 years	60−64 years	65−69 years	0	0	5	2.43836	2	1.53151	0	0	0
4	6	1671	m	1960 - 1969	Doppelpraxis	SUB	9	23.8715	55−59 years	60−64 years	60−64 years	0	1	1	1.56712	2	3	0	0	0
4	6	1672	m	1960 - 1969	Doppelpraxis	SUB	8	23.8715	55−59 years	55−59 years	60−64 years	0	0	0	2.28767	2	3	0	0	0
4	6	1673	m	1960 - 1969	Doppelpraxis	SUB	27	23.8715	55−59 years	60−64 years	60−64 years	0	0	0	0	0	2.14795	0	0	1
4	6	1674	m	1960 - 1969	Doppelpraxis	SUB	23	23.8715	70−75 years	> 75	> 75	3	7	7	0.887671	0	0	0	0	0
4	6	1675	m	1960 - 1969	Doppelpraxis	SUB	51	23.8715	60−64 years	60−64 years	65−69 years	2	4	6	2.49041	0.156164	0	0	0	0
4	6	1676	m	1960 - 1969	Doppelpraxis	SUB	15	23.8715	< 55	< 55	< 55	0	1	1	0	0	0.745205	0	0	0
4	6	1677	m	1960 - 1969	Doppelpraxis	SUB	78	23.8715	55−59 years	55−59 years	60−64 years	1	7	9	2.43836	2	3	0	0	0
4	6	1678	m	1960 - 1969	Doppelpraxis	SUB	4	23.8715	60−64 years	65−69 years	65−69 years	0	1	1	0.180822	2	3	0	0	0
4	6	1679	m	1960 - 1969	Doppelpraxis	SUB	115	23.8715	65−69 years	70−75 years	70−75 years	1	3	9	0.827397	0	0	0	0	0
4	6	1680	m	1960 - 1969	Doppelpraxis	SUB	6	23.8715	55−59 years	55−59 years	60−64 years	0	0	1	0	1.60274	3	0	0	0
4	6	1681	m	1960 - 1969	Doppelpraxis	SUB	88	23.8715	< 55	< 55	55−59 years	0	7	9	0	0.747945	3	0	0	0
4	6	1682	m	1960 - 1969	Doppelpraxis	SUB	48	23.8715	70−75 years	> 75	> 75	4	7	9	0.509589	0	0	0	0	0
4	6	1683	m	1960 - 1969	Doppelpraxis	SUB	56	23.8715	65−69 years	70−75 years	70−75 years	0	0	12	0	1.21918	2.25479	0	0	0
4	6	1684	m	1960 - 1969	Doppelpraxis	SUB	24	23.8715	< 55	< 55	55−59 years	0	0	2	0	0.747945	3	0	0	1
4	6	1685	m	1960 - 1969	Doppelpraxis	SUB	86	23.8715	70−75 years	70−75 years	> 75	2	4	4	0.39726	0	0	0	0	0
4	6	1686	m	1960 - 1969	Doppelpraxis	SUB	92	23.8715	60−64 years	65−69 years	65−69 years	1	3	3	2.46849	2	3	0	0	1
4	6	1687	m	1960 - 1969	Doppelpraxis	SUB	3	23.8715	60−64 years	65−69 years	65−69 years	0	2	2	1.87671	2	3	0	0	0
4	6	1688	m	1960 - 1969	Doppelpraxis	SUB	25	23.8715	65−69 years	65−69 years	65−69 years	1	1	2	2.42192	2	3	0	0	0
4	6	1689	m	1960 - 1969	Doppelpraxis	SUB	2	23.8715	< 55	< 55	55−59 years	0	0	0	0	0	2.63562	0	0	0
4	6	1690	m	1960 - 1969	Doppelpraxis	SUB	15	23.8715	< 55	< 55	< 55	0	5	5	0	0	0.745205	0	0	0
4	6	1691	m	1960 - 1969	Doppelpraxis	SUB	40	23.8715	< 55	55−59 years	55−59 years	0	3	6	1.75068	2	3	0	0	0
4	6	1692	m	1960 - 1969	Doppelpraxis	SUB	29	23.8715	70−75 years	> 75	> 75	1	4	4	1.67945	0	0	0	0	0
4	6	1693	m	1960 - 1969	Doppelpraxis	SUB	8	23.8715	60−64 years	60−64 years	65−69 years	0	0	0	1.76164	2	3	0	0	1
4	6	1694	m	1960 - 1969	Doppelpraxis	SUB	24	23.8715	< 55	< 55	55−59 years	0	1	1	0	0.747945	0.120548	0	0	0
4	6	1695	m	1960 - 1969	Doppelpraxis	SUB	23	23.8715	< 55	< 55	< 55	0	3	4	0	0	0.745205	0	0	0
4	6	1696	m	1960 - 1969	Doppelpraxis	SUB	29	23.8715	55−59 years	55−59 years	60−64 years	3	4	5	2.3726	2	3	0	0	0
4	6	1697	m	1960 - 1969	Doppelpraxis	SUB	94	23.8715	70−75 years	> 75	> 75	1	6	7	0.673973	0	0	0	0	0
4	6	1698	m	1960 - 1969	Doppelpraxis	SUB	57	23.8715	70−75 years	70−75 years	> 75	2	7	7	1.30411	0	0	0	0	0
4	6	1699	m	1960 - 1969	Doppelpraxis	SUB	17	23.8715	60−64 years	60−64 years	60−64 years	0	4	6	0.972603	2	2.70137	0	0	0
4	6	1700	m	1960 - 1969	Doppelpraxis	SUB	26	23.8715	60−64 years	60−64 years	65−69 years	0	0	6	0	1.26849	3	0	0	0
4	6	1701	m	1960 - 1969	Doppelpraxis	SUB	3	23.8715	55−59 years	60−64 years	60−64 years	0	0	0	0	0	0.391781	0	0	0
4	6	1702	m	1960 - 1969	Doppelpraxis	SUB	22	23.8715	< 55	< 55	< 55	0	0	0	0	0	0.745205	0	0	0
4	6	1703	m	1960 - 1969	Doppelpraxis	SUB	19	23.8715	< 55	< 55	< 55	1	6	7	0	0	0.745205	0	0	0
4	6	1704	m	1960 - 1969	Doppelpraxis	SUB	24	23.8715	< 55	55−59 years	55−59 years	0	3	3	0.750685	2	3	0	0	0
4	6	1705	m	1960 - 1969	Doppelpraxis	SUB	9	23.8715	< 55	< 55	< 55	0	1	1	0	0	1.74795	0	0	0
4	6	1706	m	1960 - 1969	Doppelpraxis	SUB	1	23.8715	60−64 years	60−64 years	65−69 years	0	2	2	0.290411	2	3	0	0	0
4	6	1707	m	1960 - 1969	Doppelpraxis	SUB	28	23.8715	55−59 years	55−59 years	55−59 years	0	2	4	1.50685	2	3	1	0	0
4	6	1708	m	1960 - 1969	Doppelpraxis	SUB	20	23.8715	65−69 years	70−75 years	70−75 years	0	2	3	2.4137	2	3	0	0	0
4	6	1709	m	1960 - 1969	Doppelpraxis	SUB	56	23.8715	< 55	55−59 years	55−59 years	0	7	7	0.750685	2	0.306849	0	0	0
4	6	1710	m	1960 - 1969	Doppelpraxis	SUB	71	23.8715	60−64 years	60−64 years	60−64 years	1	5	10	2.40822	0.873973	0	0	0	0
4	6	1711	m	1960 - 1969	Doppelpraxis	SUB	5	23.8715	< 55	55−59 years	55−59 years	0	5	5	1.75068	2	3	0	0	0
4	6	1712	m	1960 - 1969	Doppelpraxis	SUB	5	23.8715	55−59 years	55−59 years	60−64 years	0	1	2	0.605479	1.36438	0	0	0	0
4	6	1713	m	1960 - 1969	Doppelpraxis	SUB	20	23.8715	< 55	< 55	55−59 years	0	1	1	0	0.747945	3	0	0	0
4	6	1714	m	1960 - 1969	Doppelpraxis	SUB	2	23.8715	60−64 years	65−69 years	65−69 years	0	0	0	0	0	0.778082	0	0	0
4	6	1715	m	1960 - 1969	Doppelpraxis	SUB	14	23.8715	< 55	< 55	< 55	1	2	4	0	0	1.74795	0	0	0
4	6	1716	m	1960 - 1969	Doppelpraxis	SUB	29	23.8715	65−69 years	70−75 years	70−75 years	2	6	6	2.35342	2	3	1	1	1
4	6	1717	m	1960 - 1969	Doppelpraxis	SUB	2	23.8715	< 55	< 55	< 55	0	0	0	0	0	1.74795	0	0	0
4	6	1718	m	1960 - 1969	Doppelpraxis	SUB	1	23.8715	65−69 years	70−75 years	70−75 years	0	1	1	1.87671	2	2.25479	0	0	0
4	6	1719	m	1960 - 1969	Doppelpraxis	SUB	4	23.8715	65−69 years	65−69 years	70−75 years	1	1	1	2.37534	2	3	0	0	0
4	6	1720	m	1960 - 1969	Doppelpraxis	SUB	1	23.8715	60−64 years	60−64 years	65−69 years	1	1	1	2.36986	2	3	0	0	0
4	6	1721	m	1960 - 1969	Doppelpraxis	SUB	1	23.8715	55−59 years	55−59 years	60−64 years	1	1	1	2.36986	2	3	0	0	0
4	6	1722	m	1960 - 1969	Doppelpraxis	SUB	35	23.8715	< 55	55−59 years	55−59 years	1	2	4	1.75068	2	3	1	0	0
4	6	1723	m	1960 - 1969	Doppelpraxis	SUB	1	23.8715	65−69 years	65−69 years	70−75 years	0	0	0	2.33699	2	3	0	0	0
4	6	1724	m	1960 - 1969	Doppelpraxis	SUB	177	23.8715	70−75 years	> 75	> 75	0	10	12	0.312329	0	0	1	0	0
4	6	1725	m	1960 - 1969	Doppelpraxis	SUB	1	23.8715	70−75 years	> 75	> 75	0	1	1	1.32603	0	0	0	0	0
4	6	1726	m	1960 - 1969	Doppelpraxis	SUB	2	23.8715	70−75 years	> 75	> 75	0	0	0	0.271233	0	0	0	0	0
4	6	1727	m	1960 - 1969	Doppelpraxis	SUB	3	23.8715	70−75 years	> 75	> 75	0	1	1	1.26849	0	0	0	0	0
4	6	1728	m	1960 - 1969	Doppelpraxis	SUB	2	23.8715	< 55	< 55	< 55	0	1	1	0	0	2.74795	0	0	0
4	6	1729	m	1960 - 1969	Doppelpraxis	SUB	1	23.8715	70−75 years	70−75 years	> 75	0	1	1	2.00548	0.252055	0	0	0	0
4	6	1730	m	1960 - 1969	Doppelpraxis	SUB	10	23.8715	60−64 years	65−69 years	65−69 years	0	5	5	1.85753	2	3	1	0	0
4	6	1731	m	1960 - 1969	Doppelpraxis	SUB	2	23.8715	< 55	55−59 years	55−59 years	0	1	1	0.750685	2	3	0	0	0
4	6	1732	m	1960 - 1969	Doppelpraxis	SUB	33	23.8715	< 55	< 55	< 55	0	1	1	0	0	2.74795	0	0	0
4	6	1733	m	1960 - 1969	Doppelpraxis	SUB	5	23.8715	65−69 years	65−69 years	70−75 years	0	6	6	1.81644	2	3	0	0	0
4	6	1734	m	1960 - 1969	Doppelpraxis	SUB	1	23.8715	< 55	< 55	55−59 years	0	0	0	0	1.74795	3	0	0	0
4	6	1735	m	1960 - 1969	Doppelpraxis	SUB	11	23.8715	< 55	< 55	< 55	0	0	0	0	0	1.74795	0	0	0
4	6	1736	m	1960 - 1969	Doppelpraxis	SUB	78	23.8715	< 55	< 55	< 55	0	4	7	0	0	2.74795	0	0	0
4	6	1737	m	1960 - 1969	Doppelpraxis	SUB	1	23.8715	60−64 years	65−69 years	65−69 years	0	0	0	1.50685	2	3	0	0	0
4	6	1738	m	1960 - 1969	Doppelpraxis	SUB	1	23.8715	70−75 years	70−75 years	> 75	0	0	0	1.50137	0.252055	0	0	0	0
4	6	1739	m	1960 - 1969	Doppelpraxis	SUB	135	23.8715	65−69 years	65−69 years	70−75 years	0	12	13	0.789041	0	0	1	0	0
4	6	1740	m	1960 - 1969	Doppelpraxis	SUB	1	23.8715	55−59 years	55−59 years	60−64 years	0	0	0	1.40274	2	3	0	0	0
4	6	1741	m	1960 - 1969	Doppelpraxis	SUB	14	23.8715	< 55	< 55	55−59 years	0	2	2	0	1.74795	3	0	0	1
4	6	1742	m	1960 - 1969	Doppelpraxis	SUB	1	23.8715	70−75 years	> 75	> 75	0	1	1	0.547945	0	0	0	0	0
4	6	1743	m	1960 - 1969	Doppelpraxis	SUB	2	23.8715	55−59 years	60−64 years	60−64 years	0	2	2	1.29041	2	3	0	0	0
4	6	1744	m	1960 - 1969	Doppelpraxis	SUB	1	23.8715	70−75 years	70−75 years	> 75	0	1	1	1.29041	0.252055	0	0	0	0
4	6	1745	m	1960 - 1969	Doppelpraxis	SUB	20	23.8715	60−64 years	60−64 years	65−69 years	0	2	7	1.16438	2	3	0	0	0
4	6	1746	m	1960 - 1969	Doppelpraxis	SUB	4	23.8715	55−59 years	60−64 years	60−64 years	0	2	2	0.986301	2	3	0	0	0
4	6	1747	m	1960 - 1969	Doppelpraxis	SUB	3	23.8715	70−75 years	70−75 years	70−75 years	0	0	0	0.991781	2	0.252055	0	0	0
4	6	1748	m	1960 - 1969	Doppelpraxis	SUB	1	23.8715	55−59 years	60−64 years	60−64 years	0	0	0	0.893151	2	3	0	0	0
4	6	1749	m	1960 - 1969	Doppelpraxis	SUB	2	23.8715	60−64 years	60−64 years	65−69 years	0	1	1	0.860274	2	3	0	0	0
4	6	1750	m	1960 - 1969	Doppelpraxis	SUB	1	23.8715	65−69 years	70−75 years	70−75 years	0	1	1	0.835616	2	2.25479	0	0	0
4	6	1751	m	1960 - 1969	Doppelpraxis	SUB	12	23.8715	55−59 years	55−59 years	55−59 years	0	2	2	0.789041	2	3	0	0	0
4	6	1752	m	1960 - 1969	Doppelpraxis	SUB	31	23.8715	55−59 years	55−59 years	55−59 years	0	5	5	0.69589	2	0.306849	0	0	0
4	6	1753	m	1960 - 1969	Doppelpraxis	SUB	45	23.8715	65−69 years	65−69 years	65−69 years	0	2	4	0.610959	2	3	0	0	0
4	6	1754	m	1960 - 1969	Doppelpraxis	SUB	31	23.8715	< 55	55−59 years	55−59 years	0	3	4	0.284932	2	3	0	0	0
4	6	1755	m	1960 - 1969	Doppelpraxis	SUB	1	23.8715	55−59 years	60−64 years	60−64 years	0	0	0	0.432877	2	3	0	0	0
4	6	1756	m	1960 - 1969	Doppelpraxis	SUB	64	23.8715	< 55	< 55	< 55	0	7	10	0	0	2.74795	0	0	0
4	6	1757	m	1960 - 1969	Doppelpraxis	SUB	1	23.8715	55−59 years	60−64 years	60−64 years	0	0	0	0.452055	2	3	0	0	0
4	6	1758	m	1960 - 1969	Doppelpraxis	SUB	18	23.8715	< 55	< 55	< 55	0	6	6	0	0	0.745205	0	0	0
4	6	1759	m	1960 - 1969	Doppelpraxis	SUB	5	23.8715	55−59 years	55−59 years	60−64 years	0	0	0	0.328767	2	3	0	0	0
4	6	1760	m	1960 - 1969	Doppelpraxis	SUB	17	23.8715	< 55	< 55	< 55	0	6	6	0	0	2.74795	0	0	0
4	6	1761	m	1960 - 1969	Doppelpraxis	SUB	1	23.8715	55−59 years	55−59 years	55−59 years	0	0	0	0.224658	2	3	0	0	0
4	6	1762	m	1960 - 1969	Doppelpraxis	SUB	2	23.8715	< 55	55−59 years	55−59 years	0	0	0	0.224658	2	3	0	0	0
4	6	1763	m	1960 - 1969	Doppelpraxis	SUB	9	23.8715	65−69 years	65−69 years	70−75 years	0	0	0	0.189041	2	3	0	0	0
4	6	1764	m	1960 - 1969	Doppelpraxis	SUB	4	23.8715	55−59 years	60−64 years	60−64 years	0	0	0	0	1.90137	3	0	0	0
4	6	1765	m	1960 - 1969	Doppelpraxis	SUB	9	23.8715	60−64 years	65−69 years	65−69 years	0	2	2	0	1.81918	2.5863	0	0	0
4	6	1766	m	1960 - 1969	Doppelpraxis	SUB	9	23.8715	55−59 years	55−59 years	60−64 years	0	0	2	0	1.33151	3	0	0	0
4	6	1767	m	1960 - 1969	Doppelpraxis	SUB	2	23.8715	65−69 years	70−75 years	70−75 years	0	0	0	0	0	2.27123	0	0	0
4	6	1768	m	1960 - 1969	Doppelpraxis	SUB	1	23.8715	65−69 years	70−75 years	70−75 years	0	0	0	0	1.43836	2.25479	0	0	0
4	6	1769	m	1960 - 1969	Doppelpraxis	SUB	56	23.8715	65−69 years	65−69 years	65−69 years	0	0	5	0	1.45753	2.34247	0	0	1
4	6	1770	m	1960 - 1969	Doppelpraxis	SUB	63	23.8715	55−59 years	60−64 years	60−64 years	0	0	7	0	1.31781	3	0	0	0
4	6	1771	m	1960 - 1969	Doppelpraxis	SUB	1	23.8715	< 55	55−59 years	55−59 years	0	0	0	0	1.24384	3	0	0	0
4	6	1772	m	1960 - 1969	Doppelpraxis	SUB	9	23.8715	< 55	55−59 years	55−59 years	0	0	4	0	1.10959	3	0	0	0
4	6	1773	m	1960 - 1969	Doppelpraxis	SUB	1	23.8715	60−64 years	60−64 years	65−69 years	0	0	0	0	1.04658	3	0	0	0
4	6	1774	m	1960 - 1969	Doppelpraxis	SUB	2	23.8715	65−69 years	65−69 years	70−75 years	0	0	1	0	0.90411	3	0	0	0
4	6	1775	m	1960 - 1969	Doppelpraxis	SUB	1	23.8715	65−69 years	70−75 years	70−75 years	0	0	1	0	0.90137	2.25479	0	0	0
4	6	1776	m	1960 - 1969	Doppelpraxis	SUB	2	23.8715	55−59 years	55−59 years	60−64 years	0	0	1	0	0.882192	3	0	0	0
4	6	1777	m	1960 - 1969	Doppelpraxis	SUB	2	23.8715	60−64 years	65−69 years	65−69 years	0	0	0	0	0.646575	3	0	0	0
4	6	1778	m	1960 - 1969	Doppelpraxis	SUB	1	23.8715	60−64 years	60−64 years	65−69 years	0	0	1	0	0.646575	3	0	0	0
4	6	1779	m	1960 - 1969	Doppelpraxis	SUB	2	23.8715	55−59 years	55−59 years	55−59 years	0	0	1	0	0.632877	3	0	0	0
4	6	1780	m	1960 - 1969	Doppelpraxis	SUB	1	23.8715	70−75 years	70−75 years	70−75 years	0	0	1	0	0.610959	0.252055	0	0	0
4	6	1781	m	1960 - 1969	Doppelpraxis	SUB	2	23.8715	55−59 years	60−64 years	60−64 years	0	0	1	0	0.347945	3	0	0	0
4	6	1782	m	1960 - 1969	Doppelpraxis	SUB	1	23.8715	65−69 years	65−69 years	70−75 years	0	0	0	0	0.263014	3	0	0	0
4	6	1783	m	1960 - 1969	Doppelpraxis	SUB	12	23.8715	55−59 years	60−64 years	60−64 years	0	0	0	0	0	1.54247	0	0	0
4	6	1784	m	1960 - 1969	Doppelpraxis	SUB	3	23.8715	60−64 years	65−69 years	65−69 years	0	0	1	0	0.183562	3	0	0	0
4	6	1785	m	1960 - 1969	Doppelpraxis	SUB	2	23.8715	< 55	< 55	< 55	0	0	1	0	0	0.745205	0	0	0
4	6	1786	m	1960 - 1969	Doppelpraxis	SUB	1	23.8715	< 55	< 55	< 55	0	0	0	0	0	0.745205	0	0	0
4	6	1787	m	1960 - 1969	Doppelpraxis	SUB	1	23.8715	< 55	< 55	< 55	0	0	0	0	0	0.745205	0	0	0
4	6	1788	m	1960 - 1969	Doppelpraxis	SUB	2	23.8715	60−64 years	65−69 years	65−69 years	0	0	2	0	0	3	0	0	0
4	6	1789	m	1960 - 1969	Doppelpraxis	SUB	1	23.8715	65−69 years	65−69 years	70−75 years	0	0	0	0	0	2.90137	0	0	0
4	6	1790	m	1960 - 1969	Doppelpraxis	SUB	1	23.8715	< 55	55−59 years	55−59 years	0	0	0	0	0	2.88767	0	0	0
4	6	1791	m	1960 - 1969	Doppelpraxis	SUB	1	23.8715	65−69 years	70−75 years	70−75 years	0	0	1	0	0	2.81096	0	0	0
4	6	1792	m	1960 - 1969	Doppelpraxis	SUB	3	23.8715	55−59 years	55−59 years	60−64 years	0	0	0	0	0	2.7863	0	0	0
4	6	1793	m	1960 - 1969	Doppelpraxis	SUB	2	23.8715	60−64 years	60−64 years	65−69 years	0	0	1	0	0	2.75342	0	0	0
4	6	1794	m	1960 - 1969	Doppelpraxis	SUB	4	23.8715	< 55	< 55	55−59 years	0	0	0	0	0	2.46575	0	0	0
4	6	1795	m	1960 - 1969	Doppelpraxis	SUB	1	23.8715	60−64 years	65−69 years	65−69 years	0	0	0	0	0	2.63288	0	0	0
4	6	1796	m	1960 - 1969	Doppelpraxis	SUB	1	23.8715	< 55	< 55	55−59 years	0	0	0	0	0	2.63836	0	0	0
4	6	1797	m	1960 - 1969	Doppelpraxis	SUB	2	23.8715	55−59 years	60−64 years	60−64 years	0	0	0	0	0	2.0274	0	0	0
4	6	1798	m	1960 - 1969	Doppelpraxis	SUB	1	23.8715	< 55	< 55	< 55	0	0	0	0	0	0.745205	0	0	0
4	6	1799	m	1960 - 1969	Doppelpraxis	SUB	1	23.8715	< 55	< 55	55−59 years	0	0	0	0	0	2.3863	0	0	0
4	6	1800	m	1960 - 1969	Doppelpraxis	SUB	1	23.8715	< 55	< 55	55−59 years	0	0	0	0	0	2.38356	0	0	0
4	6	1801	m	1960 - 1969	Doppelpraxis	SUB	1	23.8715	< 55	< 55	< 55	0	0	0	0	0	1.74795	0	0	0
4	6	1802	m	1960 - 1969	Doppelpraxis	SUB	3	23.8715	< 55	< 55	< 55	0	0	0	0	0	2.19452	0	0	0
4	6	1803	m	1960 - 1969	Doppelpraxis	SUB	3	23.8715	65−69 years	65−69 years	70−75 years	0	0	0	0	0	2.21644	0	0	0
4	6	1804	m	1960 - 1969	Doppelpraxis	SUB	3	23.8715	< 55	< 55	< 55	0	0	0	0	0	0.745205	0	0	0
4	6	1805	m	1960 - 1969	Doppelpraxis	SUB	1	23.8715	< 55	< 55	< 55	0	0	0	0	0	2.13973	0	0	0
4	6	1806	m	1960 - 1969	Doppelpraxis	SUB	13	23.8715	< 55	< 55	< 55	0	0	0	0	0	2.02192	0	0	0
4	6	1807	m	1960 - 1969	Doppelpraxis	SUB	16	23.8715	< 55	< 55	< 55	0	0	0	0	0	1.62192	0	0	1
4	6	1808	m	1960 - 1969	Doppelpraxis	SUB	3	23.8715	65−69 years	65−69 years	65−69 years	0	0	0	0	0	1.90685	0	0	0
4	6	1809	m	1960 - 1969	Doppelpraxis	SUB	2	23.8715	< 55	55−59 years	55−59 years	0	0	0	0	0	1.86027	0	0	0
4	6	1810	m	1960 - 1969	Doppelpraxis	SUB	1	23.8715	60−64 years	60−64 years	65−69 years	0	0	0	0	0	1.84384	0	0	0
4	6	1811	m	1960 - 1969	Doppelpraxis	SUB	14	23.8715	60−64 years	60−64 years	65−69 years	0	0	0	0	0	1.68767	0	0	1
4	6	1812	m	1960 - 1969	Doppelpraxis	SUB	12	23.8715	< 55	55−59 years	55−59 years	0	0	0	0	0	1.68493	0	0	1
4	6	1813	m	1960 - 1969	Doppelpraxis	SUB	1	23.8715	< 55	55−59 years	55−59 years	0	0	0	0	0	1.63288	0	0	0
4	6	1814	m	1960 - 1969	Doppelpraxis	SUB	1	23.8715	< 55	< 55	55−59 years	0	0	0	0	0	1.50411	0	0	0
4	6	1815	m	1960 - 1969	Doppelpraxis	SUB	2	23.8715	65−69 years	65−69 years	70−75 years	0	0	0	0	0	1.50137	0	0	0
4	6	1816	m	1960 - 1969	Doppelpraxis	SUB	4	23.8715	55−59 years	55−59 years	55−59 years	0	0	0	0	0	1.32877	0	0	0
4	6	1817	m	1960 - 1969	Doppelpraxis	SUB	20	23.8715	55−59 years	60−64 years	60−64 years	0	0	0	0	0	1.23562	0	0	0
4	6	1818	m	1960 - 1969	Doppelpraxis	SUB	1	23.8715	65−69 years	70−75 years	70−75 years	0	0	0	0	0	0.509589	0	0	0
4	6	1819	m	1960 - 1969	Doppelpraxis	SUB	2	23.8715	< 55	55−59 years	55−59 years	0	0	0	0	0	1.17534	0	0	0
4	6	1820	m	1960 - 1969	Doppelpraxis	SUB	2	23.8715	55−59 years	55−59 years	60−64 years	0	0	0	0	0	1.06575	0	0	0
4	6	1821	m	1960 - 1969	Doppelpraxis	SUB	6	23.8715	60−64 years	60−64 years	60−64 years	0	0	0	0	0	1	0	0	0
4	6	1822	m	1960 - 1969	Doppelpraxis	SUB	1	23.8715	65−69 years	65−69 years	65−69 years	0	0	0	0	0	1.03562	0	0	0
4	6	1823	m	1960 - 1969	Doppelpraxis	SUB	2	23.8715	60−64 years	60−64 years	65−69 years	0	0	0	0	0	0.871233	0	0	0
4	6	1824	m	1960 - 1969	Doppelpraxis	SUB	1	23.8715	60−64 years	60−64 years	60−64 years	0	0	0	0	0	0.868493	0	0	0
4	6	1825	m	1960 - 1969	Doppelpraxis	SUB	2	23.8715	65−69 years	65−69 years	65−69 years	0	0	0	0	0	0.824658	0	0	0
4	6	1826	m	1960 - 1969	Doppelpraxis	SUB	1	23.8715	< 55	55−59 years	55−59 years	0	0	0	0	0	0.452055	0	0	0
4	6	1827	m	1960 - 1969	Doppelpraxis	SUB	7	23.8715	< 55	< 55	< 55	0	0	0	0	0	0.4	0	0	0
5	7	1828	m	1960 - 1969	Gruppenpraxis	OTHER	12	33.1663	< 55	55−59 years	55−59 years	0	3	3	1.31781	2	3	0	0	0
5	7	1829	m	1960 - 1969	Gruppenpraxis	OTHER	117	33.1663	70−75 years	> 75	> 75	2	3	4	0.747945	0	0	0	0	0
5	7	1830	m	1960 - 1969	Gruppenpraxis	OTHER	61	33.1663	65−69 years	70−75 years	70−75 years	0	4	6	0.271233	0	0	0	0	0
5	7	1831	m	1960 - 1969	Gruppenpraxis	OTHER	64	33.1663	< 55	55−59 years	55−59 years	3	8	9	0.750685	2	3	0	0	0
5	7	1832	m	1960 - 1969	Gruppenpraxis	OTHER	78	33.1663	65−69 years	70−75 years	70−75 years	5	9	9	2.49863	2	3	0	0	0
5	7	1833	m	1960 - 1969	Gruppenpraxis	OTHER	97	33.1663	55−59 years	55−59 years	60−64 years	1	2	4	2.30685	2	0.347945	0	0	0
5	7	1834	m	1960 - 1969	Gruppenpraxis	OTHER	82	33.1663	< 55	< 55	< 55	5	5	6	0	0	1.74795	0	0	0
5	7	1835	m	1960 - 1969	Gruppenpraxis	OTHER	11	33.1663	55−59 years	60−64 years	60−64 years	0	2	2	2.49863	2	3	0	0	0
5	7	1836	m	1960 - 1969	Gruppenpraxis	OTHER	73	33.1663	60−64 years	60−64 years	60−64 years	3	5	6	2.49863	2	3	0	0	0
5	7	1837	m	1960 - 1969	Gruppenpraxis	OTHER	72	33.1663	60−64 years	65−69 years	65−69 years	2	3	4	2.49863	2	3	0	0	0
5	7	1838	m	1960 - 1969	Gruppenpraxis	OTHER	71	33.1663	< 55	< 55	55−59 years	2	4	5	0	1.74795	3	0	0	0
5	7	1839	m	1960 - 1969	Gruppenpraxis	OTHER	67	33.1663	60−64 years	65−69 years	65−69 years	0	5	6	1.62466	2	3	0	0	0
5	7	1840	m	1960 - 1969	Gruppenpraxis	OTHER	66	33.1663	65−69 years	65−69 years	70−75 years	3	4	4	1.4	0	0	0	0	0
5	7	1841	m	1960 - 1969	Gruppenpraxis	OTHER	27	33.1663	60−64 years	65−69 years	65−69 years	0	3	5	0.794521	2	3	0	0	0
5	7	1842	m	1960 - 1969	Gruppenpraxis	OTHER	21	33.1663	60−64 years	60−64 years	65−69 years	0	2	2	2.49863	0.849315	0	0	0	0
5	7	1843	m	1960 - 1969	Gruppenpraxis	OTHER	8	33.1663	60−64 years	60−64 years	65−69 years	0	0	0	0.654795	0	0	0	0	0
5	7	1844	m	1960 - 1969	Gruppenpraxis	OTHER	55	33.1663	< 55	< 55	55−59 years	2	4	4	0	0.747945	3	0	0	0
5	7	1845	m	1960 - 1969	Gruppenpraxis	OTHER	38	33.1663	55−59 years	55−59 years	60−64 years	0	0	2	1.28767	2	3	0	0	0
5	7	1846	m	1960 - 1969	Gruppenpraxis	OTHER	82	33.1663	55−59 years	60−64 years	60−64 years	2	4	6	1.73425	0	0	0	0	0
5	7	1847	m	1960 - 1969	Gruppenpraxis	OTHER	17	33.1663	< 55	< 55	< 55	0	1	5	0	0	1.74795	0	0	0
5	7	1848	m	1960 - 1969	Gruppenpraxis	OTHER	96	33.1663	55−59 years	55−59 years	60−64 years	0	2	2	1.64932	2	3	0	0	0
5	7	1849	m	1960 - 1969	Gruppenpraxis	OTHER	47	33.1663	55−59 years	55−59 years	60−64 years	0	0	2	1.31233	2	3	0	0	0
5	7	1850	m	1960 - 1969	Gruppenpraxis	OTHER	88	33.1663	65−69 years	65−69 years	70−75 years	0	6	9	1.73151	2	0.0986301	0	0	0
5	7	1851	m	1960 - 1969	Gruppenpraxis	OTHER	60	33.1663	55−59 years	60−64 years	60−64 years	0	5	6	1.58356	2	3	0	0	0
5	7	1852	m	1960 - 1969	Gruppenpraxis	OTHER	46	33.1663	65−69 years	70−75 years	70−75 years	3	3	5	2.49863	2	2.25479	0	0	0
5	7	1853	m	1960 - 1969	Gruppenpraxis	OTHER	74	33.1663	< 55	55−59 years	55−59 years	1	1	4	1.75068	2	3	0	0	0
5	7	1854	m	1960 - 1969	Gruppenpraxis	OTHER	39	33.1663	60−64 years	60−64 years	60−64 years	0	0	0	2.49863	2	3	0	0	0
5	7	1855	m	1960 - 1969	Gruppenpraxis	OTHER	35	33.1663	55−59 years	60−64 years	60−64 years	0	6	6	0.953425	0	0	0	0	0
5	7	1856	m	1960 - 1969	Gruppenpraxis	OTHER	64	33.1663	< 55	55−59 years	55−59 years	1	1	4	0.40274	0	0	0	0	0
5	7	1857	m	1960 - 1969	Gruppenpraxis	OTHER	66	33.1663	55−59 years	60−64 years	60−64 years	0	6	8	1.62192	1.81096	0	0	0	0
5	7	1858	m	1960 - 1969	Gruppenpraxis	OTHER	118	33.1663	60−64 years	60−64 years	60−64 years	0	5	8	1.6411	0.282192	0	0	0	0
5	7	1859	m	1960 - 1969	Gruppenpraxis	OTHER	27	33.1663	60−64 years	60−64 years	65−69 years	0	2	3	2.49863	2	3	0	0	0
5	7	1860	m	1960 - 1969	Gruppenpraxis	OTHER	39	33.1663	< 55	55−59 years	55−59 years	0	1	2	0.410959	0	0	0	0	0
5	7	1861	m	1960 - 1969	Gruppenpraxis	OTHER	106	33.1663	65−69 years	70−75 years	70−75 years	0	7	8	1.76986	1.00548	0	0	0	0
5	7	1862	m	1960 - 1969	Gruppenpraxis	OTHER	68	33.1663	55−59 years	55−59 years	60−64 years	0	4	5	1.47671	0	0	0	0	0
5	7	1863	m	1960 - 1969	Gruppenpraxis	OTHER	14	33.1663	60−64 years	60−64 years	65−69 years	0	0	0	1.63562	2	2.85753	0	0	0
5	7	1864	m	1960 - 1969	Gruppenpraxis	OTHER	20	33.1663	< 55	55−59 years	55−59 years	1	1	1	0.750685	2	3	0	0	0
5	7	1865	m	1960 - 1969	Gruppenpraxis	OTHER	59	33.1663	65−69 years	70−75 years	70−75 years	4	5	6	2.49863	2	2.25479	0	0	0
5	7	1866	m	1960 - 1969	Gruppenpraxis	OTHER	18	33.1663	< 55	55−59 years	55−59 years	0	1	1	0.750685	2	3	0	0	0
5	7	1867	m	1960 - 1969	Gruppenpraxis	OTHER	10	33.1663	< 55	< 55	< 55	1	1	1	0	0	1.74795	0	0	0
5	7	1868	m	1960 - 1969	Gruppenpraxis	OTHER	34	33.1663	< 55	55−59 years	55−59 years	2	2	5	0.750685	2	3	0	0	0
5	7	1869	m	1960 - 1969	Gruppenpraxis	OTHER	31	33.1663	55−59 years	55−59 years	55−59 years	0	1	1	2.49863	2	3	0	0	0
5	7	1870	m	1960 - 1969	Gruppenpraxis	OTHER	53	33.1663	55−59 years	55−59 years	60−64 years	0	2	4	0.821918	2	3	0	0	0
5	7	1871	m	1960 - 1969	Gruppenpraxis	OTHER	94	33.1663	< 55	< 55	< 55	2	5	7	0	0	1.74795	0	0	0
5	7	1872	m	1960 - 1969	Gruppenpraxis	OTHER	106	33.1663	< 55	55−59 years	55−59 years	0	6	6	1.75068	2	3	0	0	0
5	7	1873	m	1960 - 1969	Gruppenpraxis	OTHER	30	33.1663	< 55	55−59 years	55−59 years	0	1	3	0.750685	2	3	0	0	0
5	7	1874	m	1960 - 1969	Gruppenpraxis	OTHER	44	33.1663	70−75 years	70−75 years	70−75 years	0	9	9	1.77534	2	1.25205	0	0	0
5	7	1875	m	1960 - 1969	Gruppenpraxis	OTHER	34	33.1663	60−64 years	60−64 years	60−64 years	0	3	3	0.778082	0	0	0	0	0
5	7	1876	m	1960 - 1969	Gruppenpraxis	OTHER	35	33.1663	< 55	55−59 years	55−59 years	0	3	5	1.29041	2	3	0	0	0
5	7	1877	m	1960 - 1969	Gruppenpraxis	OTHER	42	33.1663	70−75 years	> 75	> 75	4	7	7	0.747945	0	0	0	0	0
5	7	1878	m	1960 - 1969	Gruppenpraxis	OTHER	41	33.1663	< 55	55−59 years	55−59 years	3	5	5	0.750685	2	1.04658	0	0	0
5	7	1879	m	1960 - 1969	Gruppenpraxis	OTHER	82	33.1663	55−59 years	55−59 years	55−59 years	0	5	5	1.68493	2	3	0	0	0
5	7	1880	m	1960 - 1969	Gruppenpraxis	OTHER	24	33.1663	< 55	< 55	55−59 years	0	4	4	0	0.747945	3	0	0	0
5	7	1881	m	1960 - 1969	Gruppenpraxis	OTHER	151	33.1663	65−69 years	65−69 years	65−69 years	5	7	9	2.49863	2	3	0	0	0
5	7	1882	m	1960 - 1969	Gruppenpraxis	OTHER	15	33.1663	55−59 years	55−59 years	55−59 years	1	1	3	2.49863	0.610959	0	0	0	0
5	7	1883	m	1960 - 1969	Gruppenpraxis	OTHER	34	33.1663	< 55	< 55	55−59 years	0	3	4	0	1.74795	3	0	0	0
5	7	1884	m	1960 - 1969	Gruppenpraxis	OTHER	43	33.1663	60−64 years	60−64 years	65−69 years	1	3	4	2.49863	2	3	0	0	0
5	7	1885	m	1960 - 1969	Gruppenpraxis	OTHER	101	33.1663	70−75 years	70−75 years	70−75 years	6	10	10	2.14247	0	0	0	0	0
5	7	1886	m	1960 - 1969	Gruppenpraxis	OTHER	179	33.1663	60−64 years	65−69 years	65−69 years	2	2	7	2.49863	0.30137	0	0	0	0
5	7	1887	m	1960 - 1969	Gruppenpraxis	OTHER	108	33.1663	60−64 years	65−69 years	65−69 years	7	10	10	2.49863	2	3	0	0	0
5	8	1888	m	1960 - 1969	Gruppenpraxis	OTHER	33	14.7445	65−69 years	65−69 years	70−75 years	1	3	3	0.79726	0	0	0	0	0
5	7	1889	m	1960 - 1969	Gruppenpraxis	OTHER	23	33.1663	55−59 years	55−59 years	60−64 years	0	0	0	1.12877	2	2.6274	0	0	0
5	7	1890	m	1960 - 1969	Gruppenpraxis	OTHER	11	33.1663	55−59 years	55−59 years	60−64 years	0	0	0	2.35342	2	3	0	0	0
5	7	1891	m	1960 - 1969	Gruppenpraxis	OTHER	33	33.1663	< 55	< 55	< 55	0	2	3	0	0	0.320548	0	0	0
5	7	1892	m	1960 - 1969	Gruppenpraxis	OTHER	2	33.1663	< 55	< 55	< 55	0	0	0	0	0	0.745205	0	0	0
5	7	1893	m	1960 - 1969	Gruppenpraxis	OTHER	58	33.1663	70−75 years	70−75 years	70−75 years	0	4	4	0.40274	0	0	0	0	0
5	7	1894	m	1960 - 1969	Gruppenpraxis	OTHER	32	33.1663	60−64 years	60−64 years	65−69 years	0	1	2	2.32329	2	3	0	0	0
5	7	1895	m	1960 - 1969	Gruppenpraxis	OTHER	69	33.1663	55−59 years	55−59 years	55−59 years	1	2	2	2.49863	0.161644	0	0	0	0
5	7	1896	m	1960 - 1969	Gruppenpraxis	OTHER	61	33.1663	65−69 years	65−69 years	70−75 years	0	7	7	1.62192	2	3	0	0	0
5	7	1897	m	1960 - 1969	Gruppenpraxis	OTHER	38	33.1663	55−59 years	55−59 years	55−59 years	0	3	4	1.49041	2	3	0	0	0
5	7	1898	m	1960 - 1969	Gruppenpraxis	OTHER	94	33.1663	70−75 years	> 75	> 75	6	8	9	1.74795	0	0	0	0	0
5	7	1899	m	1960 - 1969	Gruppenpraxis	OTHER	4	33.1663	65−69 years	65−69 years	70−75 years	0	0	0	2.49863	2	3	0	0	0
5	7	1900	m	1960 - 1969	Gruppenpraxis	OTHER	29	33.1663	55−59 years	55−59 years	60−64 years	3	3	3	2.31507	2	3	0	0	0
5	7	1901	m	1960 - 1969	Gruppenpraxis	OTHER	28	33.1663	< 55	< 55	55−59 years	2	2	3	0	0.747945	3	0	0	0
5	7	1902	m	1960 - 1969	Gruppenpraxis	OTHER	60	33.1663	60−64 years	60−64 years	60−64 years	1	3	4	1.91781	0	0	0	0	0
5	7	1903	m	1960 - 1969	Gruppenpraxis	OTHER	37	33.1663	55−59 years	60−64 years	60−64 years	0	2	2	1.63562	0	0	0	0	0
5	7	1904	m	1960 - 1969	Gruppenpraxis	OTHER	54	33.1663	55−59 years	60−64 years	60−64 years	0	3	3	2.49863	2	3	0	0	0
5	7	1905	m	1960 - 1969	Gruppenpraxis	OTHER	22	33.1663	< 55	< 55	< 55	0	0	0	0	0	0.745205	0	0	0
5	7	1906	m	1960 - 1969	Gruppenpraxis	OTHER	6	33.1663	65−69 years	70−75 years	70−75 years	0	0	0	0.465753	2	2.25479	0	0	0
5	7	1907	m	1960 - 1969	Gruppenpraxis	OTHER	19	33.1663	< 55	< 55	< 55	0	2	2	0	0	0.745205	0	0	0
5	7	1908	m	1960 - 1969	Gruppenpraxis	OTHER	26	33.1663	60−64 years	60−64 years	65−69 years	0	1	1	2.49863	2	3	0	0	0
5	7	1909	m	1960 - 1969	Gruppenpraxis	OTHER	100	33.1663	70−75 years	70−75 years	70−75 years	2	2	4	2.49863	1.19726	0	0	0	0
5	7	1910	m	1960 - 1969	Gruppenpraxis	OTHER	152	33.1663	65−69 years	65−69 years	70−75 years	0	7	9	1.66575	2	2.8	0	0	0
5	7	1911	m	1960 - 1969	Gruppenpraxis	OTHER	62	33.1663	55−59 years	55−59 years	60−64 years	0	3	3	1.63836	2	3	0	0	0
5	7	1912	m	1960 - 1969	Gruppenpraxis	OTHER	28	33.1663	65−69 years	65−69 years	70−75 years	0	1	2	1.44932	0.00547945	0	0	0	0
5	7	1913	m	1960 - 1969	Gruppenpraxis	OTHER	54	33.1663	60−64 years	60−64 years	65−69 years	2	4	5	2.49863	2	1.54247	0	0	0
5	7	1914	m	1960 - 1969	Gruppenpraxis	OTHER	55	33.1663	70−75 years	> 75	> 75	2	6	7	0.682192	0	0	0	0	0
5	7	1915	m	1960 - 1969	Gruppenpraxis	OTHER	44	33.1663	70−75 years	> 75	> 75	0	3	5	0.915068	0	0	0	0	0
5	7	1916	m	1960 - 1969	Gruppenpraxis	OTHER	30	33.1663	< 55	55−59 years	55−59 years	0	3	4	0.750685	2	3	0	0	0
5	7	1917	m	1960 - 1969	Gruppenpraxis	OTHER	70	33.1663	65−69 years	65−69 years	70−75 years	3	6	7	2.18356	0	0	0	0	0
5	7	1918	m	1960 - 1969	Gruppenpraxis	OTHER	24	33.1663	< 55	< 55	< 55	0	1	1	0	0	2.74795	0	0	0
5	7	1919	m	1960 - 1969	Gruppenpraxis	OTHER	6	33.1663	< 55	< 55	55−59 years	0	0	0	0	0.210959	3	0	0	0
5	7	1920	m	1960 - 1969	Gruppenpraxis	OTHER	63	33.1663	55−59 years	55−59 years	55−59 years	0	7	8	2.49863	2	3	0	0	0
5	7	1921	m	1960 - 1969	Gruppenpraxis	OTHER	93	33.1663	< 55	55−59 years	55−59 years	0	6	7	1.66027	2	3	0	0	0
5	7	1922	m	1960 - 1969	Gruppenpraxis	OTHER	6	33.1663	< 55	55−59 years	55−59 years	0	0	0	0.750685	2	3	0	0	0
5	7	1923	m	1960 - 1969	Gruppenpraxis	OTHER	61	33.1663	< 55	< 55	< 55	1	5	6	0	0	0.745205	0	0	0
5	7	1924	m	1960 - 1969	Gruppenpraxis	OTHER	26	33.1663	< 55	< 55	55−59 years	0	0	0	0	0.747945	3	0	0	0
5	7	1925	m	1960 - 1969	Gruppenpraxis	OTHER	144	33.1663	< 55	< 55	< 55	5	6	6	0	0	1.74795	0	0	0
5	8	1926	m	1960 - 1969	Gruppenpraxis	OTHER	22	14.7445	55−59 years	55−59 years	60−64 years	0	1	1	1.27671	2	3	0	0	0
5	7	1927	m	1960 - 1969	Gruppenpraxis	OTHER	40	33.1663	60−64 years	60−64 years	65−69 years	4	5	5	2.49863	2	3	0	0	0
5	7	1928	m	1960 - 1969	Gruppenpraxis	OTHER	9	33.1663	< 55	55−59 years	55−59 years	2	4	4	1.75068	2	3	0	0	0
5	7	1929	m	1960 - 1969	Gruppenpraxis	OTHER	46	33.1663	65−69 years	65−69 years	70−75 years	0	3	4	1.68493	2	3	0	0	0
5	7	1930	m	1960 - 1969	Gruppenpraxis	OTHER	73	33.1663	65−69 years	65−69 years	70−75 years	3	8	10	2.49863	2	3	0	0	0
5	7	1931	m	1960 - 1969	Gruppenpraxis	OTHER	18	33.1663	55−59 years	55−59 years	60−64 years	0	1	2	0.589041	2	3	0	0	0
5	7	1932	m	1960 - 1969	Gruppenpraxis	OTHER	29	33.1663	65−69 years	65−69 years	65−69 years	0	5	5	1.5589	2	3	0	0	0
5	7	1933	m	1960 - 1969	Gruppenpraxis	OTHER	39	33.1663	60−64 years	65−69 years	65−69 years	1	3	5	1.14521	0	0	0	0	0
5	7	1934	m	1960 - 1969	Gruppenpraxis	OTHER	62	33.1663	65−69 years	65−69 years	70−75 years	5	6	7	2.49863	2	1.1726	0	0	0
5	7	1935	m	1960 - 1969	Gruppenpraxis	OTHER	24	33.1663	55−59 years	55−59 years	60−64 years	2	5	5	2.43562	0	0	0	0	0
5	7	1936	m	1960 - 1969	Gruppenpraxis	OTHER	41	33.1663	60−64 years	65−69 years	65−69 years	3	9	9	1.22466	0	0	0	0	0
5	7	1937	m	1960 - 1969	Gruppenpraxis	OTHER	71	33.1663	55−59 years	55−59 years	55−59 years	0	2	3	2.15342	2	3	0	0	0
5	7	1938	m	1960 - 1969	Gruppenpraxis	OTHER	67	33.1663	< 55	< 55	55−59 years	4	6	6	0	1.74795	0.728767	0	0	0
5	7	1939	m	1960 - 1969	Gruppenpraxis	OTHER	44	33.1663	60−64 years	60−64 years	65−69 years	0	3	3	2.15068	2	1.38356	0	0	0
5	7	1940	m	1960 - 1969	Gruppenpraxis	OTHER	11	33.1663	< 55	< 55	< 55	0	1	1	0	0	2.74795	0	0	0
5	7	1941	m	1960 - 1969	Gruppenpraxis	OTHER	36	33.1663	< 55	< 55	55−59 years	0	1	4	0	0.747945	3	0	0	0
5	7	1942	m	1960 - 1969	Gruppenpraxis	OTHER	77	33.1663	65−69 years	70−75 years	70−75 years	5	5	6	2.49863	2	3	0	0	0
5	7	1943	m	1960 - 1969	Gruppenpraxis	OTHER	60	33.1663	< 55	< 55	55−59 years	0	5	6	0	0.747945	3	0	0	0
5	7	1944	m	1960 - 1969	Gruppenpraxis	OTHER	13	33.1663	< 55	< 55	55−59 years	0	0	0	0	1.74795	3	0	0	0
5	7	1945	m	1960 - 1969	Gruppenpraxis	OTHER	18	33.1663	60−64 years	60−64 years	65−69 years	1	2	3	2.42192	2	3	0	0	0
5	7	1946	m	1960 - 1969	Gruppenpraxis	OTHER	36	33.1663	< 55	55−59 years	55−59 years	2	4	6	1.75068	2	3	0	0	0
5	7	1947	m	1960 - 1969	Gruppenpraxis	OTHER	65	33.1663	70−75 years	70−75 years	> 75	0	6	6	0.460274	0	0	0	0	0
5	7	1948	m	1960 - 1969	Gruppenpraxis	OTHER	71	33.1663	60−64 years	65−69 years	65−69 years	1	5	5	2.49863	2	3	0	0	0
5	7	1949	m	1960 - 1969	Gruppenpraxis	OTHER	51	33.1663	60−64 years	65−69 years	65−69 years	0	3	3	1.62466	2	3	0	0	0
5	7	1950	m	1960 - 1969	Gruppenpraxis	OTHER	33	33.1663	70−75 years	70−75 years	> 75	0	4	7	1.63562	0.252055	0	0	0	0
5	7	1951	m	1960 - 1969	Gruppenpraxis	OTHER	24	33.1663	< 55	< 55	< 55	0	0	0	0	0	1.74795	0	0	0
5	7	1952	m	1960 - 1969	Gruppenpraxis	OTHER	58	33.1663	70−75 years	70−75 years	70−75 years	3	4	6	2.49863	2	1.25205	0	0	0
5	7	1953	m	1960 - 1969	Gruppenpraxis	OTHER	11	33.1663	< 55	55−59 years	55−59 years	0	1	1	1.75068	2	3	0	0	0
5	7	1954	m	1960 - 1969	Gruppenpraxis	OTHER	23	33.1663	65−69 years	65−69 years	70−75 years	2	3	3	2.49863	2	3	0	0	0
5	7	1955	m	1960 - 1969	Gruppenpraxis	OTHER	6	33.1663	60−64 years	65−69 years	65−69 years	0	0	0	1.54795	2	3	0	0	0
5	7	1956	m	1960 - 1969	Gruppenpraxis	OTHER	44	33.1663	< 55	< 55	< 55	1	1	3	0	0	1.05479	0	0	0
5	7	1957	m	1960 - 1969	Gruppenpraxis	OTHER	94	33.1663	60−64 years	60−64 years	65−69 years	3	6	6	2.49863	2	3	0	0	0
5	7	1958	m	1960 - 1969	Gruppenpraxis	OTHER	37	33.1663	< 55	< 55	< 55	0	0	4	0	0	2.74795	0	0	0
5	7	1959	m	1960 - 1969	Gruppenpraxis	OTHER	0	33.1663	< 55	< 55	< 55	0	0	0	0	0	2.74795	0	0	0
5	7	1960	m	1960 - 1969	Gruppenpraxis	OTHER	66	33.1663	65−69 years	65−69 years	65−69 years	3	4	5	2.49863	2	3	0	0	0
5	7	1961	m	1960 - 1969	Gruppenpraxis	OTHER	160	33.1663	60−64 years	60−64 years	60−64 years	3	6	9	1.68219	0	0	0	0	0
5	7	1962	m	1960 - 1969	Gruppenpraxis	OTHER	77	33.1663	65−69 years	65−69 years	70−75 years	0	5	6	2.15616	2	3	0	0	0
5	7	1963	m	1960 - 1969	Gruppenpraxis	OTHER	111	33.1663	70−75 years	> 75	> 75	3	6	6	0.747945	0	0	0	0	0
5	7	1964	m	1960 - 1969	Gruppenpraxis	OTHER	23	33.1663	< 55	< 55	< 55	0	2	3	0	0	0.745205	0	0	0
5	7	1965	m	1960 - 1969	Gruppenpraxis	OTHER	41	33.1663	< 55	< 55	55−59 years	0	0	1	0	1.74795	3	0	0	0
5	7	1966	m	1960 - 1969	Gruppenpraxis	OTHER	37	33.1663	65−69 years	65−69 years	70−75 years	1	2	3	2.49863	2	3	0	0	0
5	7	1967	m	1960 - 1969	Gruppenpraxis	OTHER	33	33.1663	70−75 years	> 75	> 75	3	3	3	0.747945	0	0	0	0	0
5	7	1968	m	1960 - 1969	Gruppenpraxis	OTHER	66	33.1663	60−64 years	65−69 years	65−69 years	3	6	6	2.49863	2	3	0	0	0
5	7	1969	m	1960 - 1969	Gruppenpraxis	OTHER	45	33.1663	< 55	55−59 years	55−59 years	1	2	3	1.75068	2	3	0	0	0
5	7	1970	m	1960 - 1969	Gruppenpraxis	OTHER	7	33.1663	55−59 years	55−59 years	55−59 years	0	0	1	0.994521	2	3	0	0	0
5	7	1971	m	1960 - 1969	Gruppenpraxis	OTHER	54	33.1663	65−69 years	65−69 years	65−69 years	0	1	2	0.6	2	1.9863	0	0	0
5	7	1972	m	1960 - 1969	Gruppenpraxis	OTHER	101	33.1663	55−59 years	60−64 years	60−64 years	4	9	11	2.49863	2	2.12877	0	0	0
5	7	1973	m	1960 - 1969	Gruppenpraxis	OTHER	6	33.1663	55−59 years	55−59 years	55−59 years	0	0	0	0	0.441096	3	0	0	0
5	7	1974	m	1960 - 1969	Gruppenpraxis	OTHER	0	33.1663	< 55	< 55	55−59 years	0	0	0	0	0.747945	3	0	0	0
5	7	1975	m	1960 - 1969	Gruppenpraxis	OTHER	17	33.1663	< 55	< 55	55−59 years	1	2	2	0	1.74795	3	0	0	0
5	7	1976	m	1960 - 1969	Gruppenpraxis	OTHER	71	33.1663	60−64 years	60−64 years	65−69 years	5	7	7	2.49863	0.317808	0	0	0	0
5	7	1977	m	1960 - 1969	Gruppenpraxis	OTHER	8	33.1663	< 55	55−59 years	55−59 years	0	0	0	0.347945	2	3	0	0	0
5	7	1978	m	1960 - 1969	Gruppenpraxis	OTHER	30	33.1663	55−59 years	55−59 years	60−64 years	1	1	1	2.31781	2	3	0	0	0
5	7	1979	m	1960 - 1969	Gruppenpraxis	OTHER	32	33.1663	< 55	55−59 years	55−59 years	0	1	2	0.750685	2	3	0	0	0
5	7	1980	m	1960 - 1969	Gruppenpraxis	OTHER	26	33.1663	< 55	< 55	< 55	0	1	3	0	0	2.2	0	0	0
5	7	1981	m	1960 - 1969	Gruppenpraxis	OTHER	23	33.1663	< 55	< 55	55−59 years	0	0	2	0	0.747945	3	0	0	0
5	7	1982	m	1960 - 1969	Gruppenpraxis	OTHER	21	33.1663	65−69 years	70−75 years	70−75 years	0	2	3	0.660274	2	2.25479	0	0	0
5	7	1983	m	1960 - 1969	Gruppenpraxis	OTHER	67	33.1663	70−75 years	> 75	> 75	9	11	11	0.747945	0	0	0	0	0
5	7	1984	m	1960 - 1969	Gruppenpraxis	OTHER	60	33.1663	70−75 years	70−75 years	70−75 years	1	3	4	2.49863	2	0.252055	0	0	0
5	7	1985	m	1960 - 1969	Gruppenpraxis	OTHER	21	33.1663	< 55	< 55	< 55	0	3	3	0	0	1.74795	0	0	0
5	7	1986	m	1960 - 1969	Gruppenpraxis	OTHER	0	33.1663	55−59 years	60−64 years	60−64 years	0	0	0	2.49863	2	3	0	0	0
5	7	1987	m	1960 - 1969	Gruppenpraxis	OTHER	99	33.1663	70−75 years	70−75 years	70−75 years	3	4	5	2.49863	2	0.252055	0	0	0
5	7	1988	m	1960 - 1969	Gruppenpraxis	OTHER	39	33.1663	< 55	< 55	55−59 years	0	3	4	0	1.03836	0	0	0	0
5	7	1989	m	1960 - 1969	Gruppenpraxis	OTHER	89	33.1663	55−59 years	55−59 years	60−64 years	4	7	7	2.49863	2	3	0	0	0
5	7	1990	m	1960 - 1969	Gruppenpraxis	OTHER	30	33.1663	60−64 years	60−64 years	65−69 years	1	1	2	2.49863	2	3	0	0	0
5	7	1991	m	1960 - 1969	Gruppenpraxis	OTHER	14	33.1663	60−64 years	65−69 years	65−69 years	0	0	2	0	1.66849	3	0	0	0
5	7	1992	m	1960 - 1969	Gruppenpraxis	OTHER	13	33.1663	60−64 years	60−64 years	65−69 years	3	6	7	1.5726	0	0	0	0	0
5	7	1993	m	1960 - 1969	Gruppenpraxis	OTHER	70	33.1663	< 55	< 55	< 55	0	4	7	0	0	1.74795	0	0	0
5	7	1994	m	1960 - 1969	Gruppenpraxis	OTHER	29	33.1663	55−59 years	55−59 years	60−64 years	0	1	3	0.490411	2	3	0	0	0
5	7	1995	m	1960 - 1969	Gruppenpraxis	OTHER	62	33.1663	70−75 years	70−75 years	70−75 years	0	4	5	1.58904	2	0.252055	0	0	0
5	7	1996	m	1960 - 1969	Gruppenpraxis	OTHER	69	33.1663	55−59 years	60−64 years	60−64 years	0	1	1	1.53973	2	3	0	0	0
5	7	1997	m	1960 - 1969	Gruppenpraxis	OTHER	101	33.1663	65−69 years	70−75 years	70−75 years	0	2	3	0.361644	0	0	0	0	0
5	7	1998	m	1960 - 1969	Gruppenpraxis	OTHER	26	33.1663	65−69 years	70−75 years	70−75 years	0	3	3	1.10959	2	3	0	0	0
5	7	1999	m	1960 - 1969	Gruppenpraxis	OTHER	3	33.1663	55−59 years	55−59 years	60−64 years	0	0	0	2.1589	2	0.443836	0	0	0
[truncated: 34,801 more rows]

## Sheet: psa
practice_n	dr_n	pat_n	psa_value	time	tot_psa_time	age_psa
1	1	4	0.5	2	1	55−59 years
1	1	22	0.7	2	1	70−75 years
1	1	23	1.9	2	1	60−64 years
1	1	23	1.9	3	1	60−64 years
1	1	27	3.8	2	1	65−69 years
1	1	72	4.8	2	2	70−75 years
1	1	72	5.6	2	2	70−75 years
1	1	79	0.4	3	1	55−59 years
1	1	102	2	2	1	70−75 years
1	1	106	1.8	2	1	55−59 years
1	1	114	90.6	2	1	65−69 years
1	1	116	0.4	2	1	60−64 years
1	1	116	0.5	3	1	60−64 years
1	1	123	1.4	2	1	60−64 years
1	1	132	0.4	2	1	60−64 years
1	1	139	0.1	3	1	65−69 years
1	1	143	1.4	2	1	55−59 years
1	1	156	0.9	3	1	55−59 years
1	1	167	2.4	2	1	70−75 years
1	1	171	0.3	2	1	60−64 years
1	1	195	1.8	2	1	65−69 years
1	1	203	0.5	3	1	70−75 years
1	1	228	0.7	2	1	55−59 years
1	1	229	2.2	2	1	65−69 years
1	1	231	18.2	2	1	60−64 years
1	1	257	0.2	3	1	65−69 years
1	1	258	0.01	2	1	70−75 years
1	1	261	0.6	2	1	60−64 years
1	1	284	1.6	2	1	60−64 years
1	1	294	0.2	2	1	60−64 years
1	1	305	0.7	3	1	55−59 years
1	1	317	1.3	2	1	60−64 years
1	1	322	0.9	3	1	65−69 years
1	1	365	0.3	2	1	60−64 years
1	1	376	1.3	3	1	60−64 years
3	5	1328	1.97	1	1	65−69 years
3	5	1355	4.09	1	1	65−69 years
3	5	1356	2.25	1	1	55−59 years
3	5	1378	1.5	1	1	70−75 years
3	5	1378	2.06	2	2	70−75 years
3	5	1378	2.43	2	2	70−75 years
3	5	1389	2.93	1	1	65−69 years
3	5	1392	4.09	2	1	65−69 years
3	5	1399	0.92	1	1	60−64 years
3	5	1412	2.26	1	1	55−59 years
3	5	1414	0.76	1	1	55−59 years
3	5	1447	0.67	1	1	55−59 years
3	5	1455	2.09	1	1	65−69 years
3	5	1470	3.1	1	1	60−64 years
4	6	1496	0.238	1	1	65−69 years
4	6	1496	0.239	2	1	65−69 years
4	6	1496	0.32	3	2	65−69 years
4	6	1496	0.7	3	2	70−75 years
4	6	1497	0.294	1	1	70−75 years
4	6	1497	1.25	2	1	70−75 years
4	6	1500	0.549	1	1	70−75 years
4	6	1507	0.449	2	1	70−75 years
4	6	1508	5.49	1	1	70−75 years
4	6	1515	0.912	1	1	65−69 years
4	6	1516	1.17	1	1	55−59 years
4	6	1517	5.43	1	2	65−69 years
4	6	1517	2.52	1	2	65−69 years
4	6	1520	0.449	1	1	60−64 years
4	6	1520	0.493	2	1	60−64 years
4	6	1520	0.47	3	2	65−69 years
4	6	1520	0.38	3	2	65−69 years
4	6	1521	1.75	1	1	70−75 years
4	6	1524	3.51	1	1	60−64 years
4	6	1531	0.681	1	1	60−64 years
4	6	1534	0.408	1	1	60−64 years
4	6	1538	3.77	3	1	55−59 years
4	6	1541	0.003	2	1	70−75 years
4	6	1547	2.52	1	1	60−64 years
4	6	1547	3.92	2	1	60−64 years
4	6	1552	0.327	1	1	65−69 years
4	6	1555	0.62	3	1	60−64 years
4	6	1557	4.54	1	1	70−75 years
4	6	1557	3.05	2	1	70−75 years
4	6	1559	0.228	2	1	65−69 years
4	6	1559	0.29	3	1	70−75 years
4	6	1561	1.76	1	1	60−64 years
4	6	1565	4.79	1	1	65−69 years
4	6	1575	1.82	1	1	60−64 years
4	6	1575	4.52	3	1	65−69 years
4	6	1576	0.99	1	1	60−64 years
4	6	1583	0.106	1	1	65−69 years
4	6	1584	0.29	3	1	70−75 years
4	6	1587	7.64	3	1	65−69 years
4	6	1594	1.17	1	1	65−69 years
4	6	1601	3.69	3	1	70−75 years
4	6	1608	0.891	1	1	55−59 years
4	6	1614	1.36	3	2	65−69 years
4	6	1614	1.62	3	2	65−69 years
4	6	1616	6.44	2	1	60−64 years
4	6	1619	3.48	1	1	70−75 years
4	6	1621	11.6	2	1	60−64 years
4	6	1623	0.607	1	1	55−59 years
4	6	1623	0.809	2	1	60−64 years
4	6	1623	0.88	3	1	60−64 years
4	6	1625	1.33	2	1	55−59 years
4	6	1627	7.4	1	1	65−69 years
4	6	1629	1.49	1	1	70−75 years
4	6	1630	1.17	2	2	65−69 years
4	6	1630	0.967	2	2	65−69 years
4	6	1635	0.88	1	1	65−69 years
4	6	1647	0.813	1	1	65−69 years
4	6	1648	1.42	1	1	65−69 years
4	6	1656	8.12	1	1	60−64 years
4	6	1665	2.84	3	1	55−59 years
4	6	1673	1.9	3	1	65−69 years
4	6	1684	6.21	3	1	55−59 years
4	6	1686	0.31	3	1	65−69 years
4	6	1693	3.37	3	1	65−69 years
4	6	1707	2.59	1	1	55−59 years
4	6	1716	0.207	1	1	65−69 years
4	6	1716	0.238	2	1	70−75 years
4	6	1716	0.22	3	1	70−75 years
4	6	1722	0.431	1	1	55−59 years
4	6	1724	7.79	1	1	70−75 years
4	6	1730	1.49	1	1	65−69 years
4	6	1739	0.921	1	1	65−69 years
4	6	1741	0.75	3	1	55−59 years
4	6	1769	4.42	3	1	70−75 years
4	6	1807	0.75	3	1	55−59 years
4	6	1811	1.18	3	1	65−69 years
4	6	1812	0.37	3	1	55−59 years
6	9	2410	2.71	3	1	60−64 years
6	9	2436	1.77	3	1	60−64 years
6	9	2448	0.51	3	1	55−59 years
6	9	2451	1.05	3	1	60−64 years
6	9	2464	2.04	3	1	65−69 years
6	9	2468	0.92	3	1	55−59 years
6	9	2578	0.47	1	1	65−69 years
6	9	2601	0.59	3	1	55−59 years
6	11	2609	0.46	3	1	55−59 years
6	9	2630	0.63	3	1	70−75 years
6	9	2642	0.5	3	1	< 55
6	9	2656	2.66	1	1	60−64 years
6	9	2678	0.49	3	1	60−64 years
6	10	2700	2.23	3	1	60−64 years
6	9	2724	0.45	3	1	60−64 years
6	12	2743	5.68	3	1	65−69 years
6	9	2764	5.72	1	1	65−69 years
6	11	2782	6.09	3	2	70−75 years
6	11	2782	4.93	3	2	70−75 years
6	11	2974	6.19	3	1	65−69 years
6	10	2976	1.53	3	1	65−69 years
6	11	2995	4.18	3	2	55−59 years
6	11	2995	2.98	3	2	55−59 years
6	11	3027	13.97	3	1	70−75 years
7	15	3030	1.32	2	1	60−64 years
7	15	3032	2.97	1	1	65−69 years
7	15	3032	2.56	2	1	65−69 years
7	15	3034	1.04	2	1	55−59 years
7	15	3036	0.28	1	1	60−64 years
7	15	3036	0.3	2	1	65−69 years
7	15	3041	0.87	2	1	55−59 years
7	15	3045	1.56	1	1	60−64 years
7	15	3045	1.43	2	1	65−69 years
7	15	3049	0.97	1	1	55−59 years
7	15	3051	3.3	1	1	70−75 years
7	15	3052	2.8	1	1	60−64 years
7	15	3052	3.79	2	2	65−69 years
7	15	3052	1.97	2	2	65−69 years
7	15	3052	3.29	3	1	70−75 years
7	15	3055	1.87	1	1	65−69 years
7	15	3055	1.82	2	1	70−75 years
7	15	3055	2.07	3	1	70−75 years
7	15	3056	0.96	2	1	65−69 years
7	15	3057	3.89	1	1	65−69 years
7	15	3057	4.75	2	1	70−75 years
7	15	3057	5.54	3	3	70−75 years
7	15	3057	5.61	3	3	70−75 years
7	15	3057	5.36	3	3	70−75 years
7	15	3058	1.62	1	1	70−75 years
7	15	3061	1.19	3	1	55−59 years
7	15	3065	0.56	2	1	70−75 years
7	15	3067	5.46	1	2	60−64 years
7	15	3067	6	1	2	60−64 years
7	15	3069	0.39	1	1	60−64 years
7	15	3071	2.92	1	2	65−69 years
7	15	3071	2.69	1	2	70−75 years
7	15	3075	1.62	1	2	60−64 years
7	15	3075	1.38	1	2	60−64 years
7	15	3077	0.96	2	1	65−69 years
7	15	3083	4.36	2	1	55−59 years
7	15	3083	0.99	3	2	55−59 years
7	15	3083	1.41	3	2	55−59 years
7	15	3084	1.58	1	1	70−75 years
7	15	3086	0.47	1	1	65−69 years
7	15	3086	0.64	2	1	65−69 years
7	15	3089	0.95	1	1	65−69 years
7	15	3090	2.52	3	1	70−75 years
7	15	3093	1.51	1	1	55−59 years
7	15	3093	2.29	2	1	60−64 years
7	15	3098	0.51	1	1	55−59 years
7	15	3099	5.36	2	3	65−69 years
7	15	3099	5.48	2	3	65−69 years
7	15	3099	7.05	2	3	65−69 years
7	15	3099	4.56	3	1	65−69 years
7	15	3101	1.71	1	1	70−75 years
7	15	3101	2	2	1	70−75 years
7	15	3103	2.11	1	1	55−59 years
7	15	3103	2.63	2	1	55−59 years
7	15	3103	3.64	3	1	60−64 years
7	15	3104	0.49	1	1	60−64 years
7	15	3105	1.72	1	1	65−69 years
7	15	3105	1.56	2	1	70−75 years
7	15	3107	0.4	1	1	65−69 years
7	15	3108	0.38	1	1	55−59 years
7	15	3108	0.42	2	1	60−64 years
7	15	3111	6.67	3	1	55−59 years
7	15	3113	4.75	1	1	65−69 years
7	15	3114	0.78	1	1	55−59 years
7	15	3114	1.14	3	1	55−59 years
7	15	3118	2.61	1	1	60−64 years
7	15	3119	4.44	1	1	55−59 years
7	15	3119	3.19	2	1	60−64 years
7	15	3121	0.5	1	1	60−64 years
7	15	3121	0.34	2	1	60−64 years
7	15	3123	1.7	1	1	65−69 years
7	15	3125	0.4	3	1	65−69 years
7	15	3129	2.49	1	1	70−75 years
7	15	3131	0.67	1	1	55−59 years
7	15	3132	0.45	2	1	55−59 years
7	15	3136	0.25	1	1	60−64 years
7	15	3136	0.92	2	1	60−64 years
7	15	3136	0.3	3	1	60−64 years
7	15	3141	0.88	1	1	55−59 years
7	15	3142	0.4	3	1	55−59 years
7	15	3148	1.78	2	1	55−59 years
7	15	3155	0.45	2	1	65−69 years
7	15	3157	0.65	1	1	60−64 years
7	15	3157	0.49	3	1	60−64 years
7	15	3159	0.16	1	1	55−59 years
7	15	3161	1.17	3	1	55−59 years
7	15	3165	0.78	3	1	60−64 years
7	15	3166	1.22	2	1	55−59 years
7	15	3168	1.39	2	1	55−59 years
7	15	3176	2.52	1	2	60−64 years
7	15	3176	4.59	1	2	65−69 years
7	15	3176	4.91	2	2	65−69 years
7	15	3176	4.05	2	2	65−69 years
7	15	3180	0.96	3	1	60−64 years
7	15	3182	0.43	1	1	55−59 years
7	15	3188	0.75	1	1	65−69 years
7	15	3188	0.55	2	1	65−69 years
7	15	3189	0.55	1	1	70−75 years
7	15	3189	1.15	2	1	70−75 years
7	15	3191	1.38	1	1	60−64 years
7	15	3191	1.72	2	1	60−64 years
7	15	3193	0.02	1	1	70−75 years
7	15	3193	0.01	2	1	70−75 years
7	15	3198	0.56	2	1	55−59 years
7	15	3198	0.56	3	1	60−64 years
7	15	3199	2.13	2	1	55−59 years
7	15	3199	2.06	3	2	55−59 years
7	15	3199	2.39	3	2	55−59 years
7	15	3202	3.72	1	2	65−69 years
7	15	3202	2.41	1	2	65−69 years
7	15	3202	3.27	2	1	70−75 years
7	15	3203	1.25	2	1	65−69 years
7	15	3204	1.11	1	1	65−69 years
7	15	3204	1.23	2	1	65−69 years
7	15	3204	1.24	3	1	65−69 years
7	15	3210	0.34	2	1	60−64 years
7	15	3213	4.12	2	1	55−59 years
7	15	3219	0.23	1	2	60−64 years
7	15	3219	0.5	1	2	60−64 years
7	15	3220	0.45	2	1	60−64 years
7	15	3225	3.76	1	2	65−69 years
7	15	3225	5.46	1	2	70−75 years
7	15	3229	0.52	1	1	55−59 years
7	15	3232	5.41	3	1	55−59 years
7	15	3246	1.18	1	1	55−59 years
7	15	3246	1.44	2	1	60−64 years
7	15	3247	4.29	1	1	65−69 years
7	15	3250	3.94	1	3	55−59 years
7	15	3250	1.55	1	3	55−59 years
7	15	3250	1.7	1	3	55−59 years
7	15	3253	1.02	3	1	60−64 years
7	15	3254	3.41	1	1	65−69 years
7	15	3258	0.33	3	1	65−69 years
7	15	3262	2.68	1	1	70−75 years
7	15	3263	0.72	2	1	55−59 years
7	15	3264	2.33	1	1	55−59 years
7	15	3264	1.76	3	1	60−64 years
7	15	3265	3.81	1	1	70−75 years
7	15	3266	0.47	1	1	60−64 years
7	15	3268	3.7	1	1	60−64 years
7	15	3269	0.69	1	1	60−64 years
7	15	3269	0.89	2	1	65−69 years
7	15	3275	0.38	1	2	60−64 years
7	15	3275	0.37	1	2	60−64 years
7	15	3277	2.07	1	1	70−75 years
7	15	3278	0.29	1	1	55−59 years
7	15	3280	0.21	2	1	55−59 years
7	15	3287	2.51	2	1	65−69 years
7	15	3288	0.43	1	1	70−75 years
7	15	3290	2.36	1	1	60−64 years
7	15	3295	1.19	1	2	55−59 years
7	15	3295	1.26	1	2	55−59 years
7	15	3297	4.87	2	2	55−59 years
7	15	3297	1.41	2	2	55−59 years
7	15	3300	1.01	2	1	60−64 years
7	15	3301	0.17	1	1	60−64 years
7	15	3302	0.51	1	1	55−59 years
7	15	3303	5.83	1	1	70−75 years
7	15	3304	1.4	1	2	65−69 years
7	15	3304	1.19	1	2	70−75 years
7	15	3305	0.8	1	2	60−64 years
7	15	3305	1.1	1	2	60−64 years
7	15	3311	0.39	1	1	60−64 years
7	15	3311	0.49	2	1	65−69 years
7	15	3316	2.57	3	1	55−59 years
7	15	3317	1.71	2	1	65−69 years
7	15	3317	2.2	3	1	65−69 years
7	15	3318	0.47	1	1	55−59 years
7	15	3318	0.32	2	1	55−59 years
7	15	3323	1.36	1	1	65−69 years
7	15	3323	1.78	3	1	65−69 years
7	15	3330	1.84	1	1	65−69 years
7	15	3357	1.87	1	1	55−59 years
7	15	3358	1.91	1	1	60−64 years
7	15	3361	1.64	2	1	55−59 years
7	15	3361	0.71	3	1	60−64 years
7	15	3379	7.27	2	2	55−59 years
7	15	3379	6.76	2	2	55−59 years
7	15	3387	2.87	2	1	55−59 years
7	15	3401	1.08	2	1	60−64 years
7	15	3402	2.15	1	1	55−59 years
7	15	3410	1.21	1	1	60−64 years
7	15	3410	2.03	2	1	60−64 years
7	15	3415	1.04	1	1	55−59 years
7	15	3415	1.86	2	1	55−59 years
7	15	3415	2.15	3	1	60−64 years
7	15	3421	1.31	1	1	70−75 years
7	15	3441	0.61	1	1	60−64 years
7	15	3455	11.2	2	1	55−59 years
7	15	3455	0.01	3	1	55−59 years
7	15	3482	0.71	1	1	55−59 years
7	15	3485	1.48	1	2	55−59 years
7	15	3485	1.85	1	2	55−59 years
7	15	3485	3.43	3	1	60−64 years
7	15	3488	2.75	1	1	65−69 years
7	15	3492	0.71	1	1	70−75 years
7	15	3492	1.12	2	1	70−75 years
7	15	3492	1.17	3	1	70−75 years
7	15	3496	4.71	1	2	70−75 years
7	15	3496	5.42	1	2	70−75 years
7	15	3496	5.87	2	2	70−75 years
7	15	3496	1.74	2	2	70−75 years
7	15	3496	2.37	3	1	70−75 years
7	15	3497	0.37	1	1	55−59 years
7	15	3497	0.5	3	1	60−64 years
7	15	3498	0.63	2	1	55−59 years
7	15	3500	1.73	2	1	60−64 years
7	15	3501	0.75	1	1	70−75 years
7	15	3512	1.02	1	2	65−69 years
7	15	3512	1.07	1	2	65−69 years
7	15	3512	1.37	2	1	65−69 years
7	15	3512	2.08	3	2	70−75 years
7	15	3512	1.87	3	2	70−75 years
7	15	3513	1.06	2	1	70−75 years
7	15	3550	2.17	2	2	< 55
7	15	3550	1.68	2	2	55−59 years
7	15	3550	1.93	3	1	55−59 years
7	15	3562	2.5	3	1	60−64 years
7	15	3588	1.1	3	1	55−59 years
7	15	3591	4.09	3	1	70−75 years
8	16	3621	1.43	2	1	70−75 years
8	16	3628	0.51	2	1	70−75 years
8	16	3637	1.87	1	1	65−69 years
8	16	3644	0.97	1	1	70−75 years
8	16	3645	0.55	2	1	65−69 years
8	16	3650	0.61	1	1	60−64 years
8	16	3652	0.23	1	1	55−59 years
8	16	3653	0.2	1	1	65−69 years
8	16	3659	3.63	1	2	70−75 years
8	16	3659	4.31	1	2	70−75 years
8	16	3664	1.83	1	1	55−59 years
8	16	3668	9.56	1	1	60−64 years
8	16	3669	1.09	1	1	60−64 years
8	16	3670	2.17	1	1	55−59 years
8	16	3672	0.87	1	1	65−69 years
8	16	3672	0.68	2	1	65−69 years
8	16	3676	1.83	1	1	55−59 years
8	16	3693	0.73	1	1	65−69 years
8	16	3693	0.77	2	1	65−69 years
8	16	3698	3.12	1	1	65−69 years
8	16	3701	1.63	1	1	55−59 years
8	16	3713	1.38	1	1	60−64 years
8	16	3731	2.14	1	1	60−64 years
8	16	3749	0.23	1	1	60−64 years
8	16	3752	1.59	1	1	60−64 years
8	16	3763	0.29	1	1	55−59 years
8	16	3774	0.97	2	1	60−64 years
8	16	3818	0.85	2	1	65−69 years
8	16	3852	1.72	2	1	55−59 years
8	16	3873	1.92	1	1	60−64 years
8	16	3883	3.86	1	1	60−64 years
8	16	3914	0.33	2	1	60−64 years
8	16	3920	3.56	1	1	70−75 years
9	17	4049	2.21	1	2	60−64 years
9	17	4049	2.72	1	2	60−64 years
9	17	4051	1.29	1	1	70−75 years
9	17	4052	1.81	1	2	70−75 years
9	17	4052	13	1	2	70−75 years
9	17	4053	1.29	3	2	55−59 years
9	17	4053	1.01	3	2	55−59 years
9	17	4054	1.46	1	1	55−59 years
9	17	4055	0.9	1	1	55−59 years
9	17	4057	0.41	1	1	60−64 years
9	17	4057	0.57	2	2	65−69 years
9	17	4057	0.99	2	2	65−69 years
9	17	4057	1.11	3	2	65−69 years
9	17	4057	1.25	3	2	65−69 years
9	17	4060	1.1	1	1	55−59 years
9	17	4060	2.03	3	1	60−64 years
9	17	4061	0.19	1	1	60−64 years
9	17	4061	0.39	2	2	65−69 years
9	17	4061	0.45	2	2	65−69 years
9	17	4061	0.29	3	3	65−69 years
9	17	4061	0.37	3	3	65−69 years
9	17	4061	0.28	3	3	70−75 years
9	17	4063	0.73	1	1	70−75 years
9	17	4065	0.68	1	2	60−64 years
9	17	4065	0.91	1	2	65−69 years
9	17	4065	0.67	2	1	65−69 years
9	17	4066	0.31	3	1	55−59 years
9	17	4067	3.83	1	1	60−64 years
9	17	4068	1.93	1	2	65−69 years
9	17	4068	1.59	1	2	65−69 years
9	17	4068	0.01	2	1	70−75 years
9	17	4068	1.44	3	2	70−75 years
9	17	4068	2.09	3	2	70−75 years
9	17	4069	0.78	1	2	55−59 years
9	17	4069	1.79	1	2	60−64 years
9	17	4069	0.84	2	2	60−64 years
9	17	4069	1.06	2	2	60−64 years
9	17	4069	1.75	3	2	60−64 years
9	17	4069	0.74	3	2	65−69 years
9	17	4070	2.49	1	1	70−75 years
9	17	4071	0.53	1	2	55−59 years
9	17	4071	0.58	1	2	55−59 years
9	17	4073	1.85	1	1	65−69 years
9	17	4073	1.7	2	1	65−69 years
9	17	4073	1.44	3	2	70−75 years
9	17	4073	1.87	3	2	70−75 years
9	17	4074	1.38	2	2	70−75 years
9	17	4074	0.75	2	2	70−75 years
9	17	4074	0.54	3	1	70−75 years
9	17	4075	3.76	1	1	55−59 years
9	17	4076	1.37	1	1	70−75 years
9	17	4077	3.64	1	2	65−69 years
9	17	4077	2.3	1	2	65−69 years
9	17	4077	3.04	2	1	65−69 years
9	17	4078	0.01	1	1	70−75 years
9	17	4080	1.39	1	2	60−64 years
9	17	4080	1	1	2	60−64 years
9	17	4080	1.01	2	2	60−64 years
9	17	4080	1.39	2	2	60−64 years
9	17	4080	1.02	3	3	65−69 years
9	17	4080	1.03	3	3	65−69 years
9	17	4080	1.63	3	3	65−69 years
9	17	4081	3.2	1	2	60−64 years
9	17	4081	3	1	2	65−69 years
9	17	4082	0.86	1	1	65−69 years
9	17	4082	0.87	2	1	65−69 years
9	17	4082	0.86	3	2	70−75 years
9	17	4082	0.9	3	2	70−75 years
9	17	4083	0.57	1	1	65−69 years
9	17	4083	0.7	2	2	65−69 years
9	17	4083	0.94	2	2	70−75 years
9	17	4083	1.36	3	2	70−75 years
9	17	4083	1.75	3	2	70−75 years
9	17	4085	0.81	1	3	65−69 years
9	17	4085	0.71	1	3	65−69 years
9	17	4085	0.72	1	3	65−69 years
9	17	4085	0.76	2	1	70−75 years
9	17	4085	0.62	3	2	70−75 years
9	17	4085	0.91	3	2	70−75 years
9	17	4087	1.01	3	1	55−59 years
9	17	4088	2.13	1	1	65−69 years
9	17	4088	1.57	2	1	65−69 years
9	17	4088	1.76	3	2	70−75 years
9	17	4088	2.98	3	2	70−75 years
9	17	4093	2.9	1	1	70−75 years
9	17	4095	2.54	1	4	60−64 years
9	17	4095	8.37	1	4	60−64 years
9	17	4095	7.66	1	4	60−64 years
9	17	4095	6.41	1	4	60−64 years
9	17	4096	0.59	1	1	60−64 years
9	17	4096	0.54	2	1	65−69 years
9	17	4097	0.86	1	3	60−64 years
9	17	4097	0.9	1	3	60−64 years
9	17	4097	0.78	1	3	60−64 years
9	17	4097	0.72	3	1	60−64 years
9	17	4098	3.17	1	1	65−69 years
9	17	4101	0.45	1	2	65−69 years
9	17	4101	0.36	1	2	65−69 years
9	17	4101	0.44	2	1	70−75 years
9	17	4101	0.33	3	2	70−75 years
9	17	4101	0.4	3	2	70−75 years
9	17	4102	2.25	1	1	55−59 years
9	17	4103	0.63	1	1	55−59 years
9	17	4103	0.95	2	1	55−59 years
9	17	4103	1.78	3	2	60−64 years
9	17	4103	1.52	3	2	60−64 years
9	17	4105	0.86	1	2	65−69 years
9	17	4105	1.14	1	2	65−69 years
9	17	4108	1.04	1	2	65−69 years
9	17	4108	1.11	1	2	65−69 years
9	17	4108	1.14	2	1	65−69 years
9	17	4108	1.62	3	1	70−75 years
9	17	4110	1.16	2	1	55−59 years
9	17	4110	1.25	3	3	55−59 years
9	17	4110	2.07	3	3	55−59 years
9	17	4110	2.24	3	3	60−64 years
9	17	4114	0.7	3	1	55−59 years
9	17	4116	1.56	1	2	55−59 years
9	17	4116	1.59	1	2	55−59 years
9	17	4116	1.94	3	1	60−64 years
9	17	4118	0.47	1	1	55−59 years
9	17	4118	0.47	2	1	60−64 years
9	17	4118	0.54	3	3	60−64 years
9	17	4118	1.04	3	3	60−64 years
9	17	4118	0.77	3	3	60−64 years
9	17	4120	1.67	1	1	65−69 years
9	17	4120	1.52	2	1	70−75 years
9	17	4120	1.55	3	1	70−75 years
9	17	4122	3.21	2	1	55−59 years
9	17	4122	3.11	3	1	55−59 years
9	17	4123	0.49	1	3	65−69 years
9	17	4123	0.48	1	3	65−69 years
9	17	4123	0.47	1	3	65−69 years
9	17	4123	0.57	2	1	65−69 years
9	17	4123	0.67	3	2	70−75 years
9	17	4123	0.7	3	2	70−75 years
9	17	4126	0.85	1	1	65−69 years
9	17	4127	2.01	1	1	55−59 years
9	17	4127	2.09	3	1	60−64 years
9	17	4129	0.57	1	2	60−64 years
9	17	4129	0.52	1	2	60−64 years
9	17	4129	0.6	2	1	60−64 years
9	17	4129	0.7	3	1	65−69 years
9	17	4131	0.56	1	2	60−64 years
9	17	4131	0.56	1	2	60−64 years
9	17	4131	1.13	3	2	65−69 years
9	17	4131	1.28	3	2	65−69 years
9	17	4132	0.18	2	2	55−59 years
9	17	4132	0.23	2	2	55−59 years
9	17	4132	0.27	3	2	55−59 years
9	17	4132	0.28	3	2	55−59 years
9	17	4133	1.81	3	1	55−59 years
9	17	4139	1.07	1	1	60−64 years
9	17	4139	1.29	2	1	60−64 years
9	17	4139	1.11	3	2	60−64 years
9	17	4139	1.05	3	2	65−69 years
9	17	4144	3.61	1	1	70−75 years
9	17	4145	0.38	3	1	60−64 years
9	17	4147	1.37	1	1	65−69 years
9	17	4147	1.33	2	1	65−69 years
9	17	4151	4.19	1	1	70−75 years
9	17	4159	1.28	2	1	70−75 years
9	17	4159	1.55	3	2	70−75 years
9	17	4159	1.98	3	2	70−75 years
9	17	4162	0.23	1	1	60−64 years
9	17	4162	0.39	3	1	65−69 years
9	17	4164	0.38	3	2	70−75 years
9	17	4164	0.47	3	2	70−75 years
9	17	4166	4.57	1	2	60−64 years
9	17	4166	5.53	1	2	60−64 years
9	17	4168	1.04	3	2	60−64 years
9	17	4168	1.33	3	2	60−64 years
9	17	4171	1.08	1	1	70−75 years
9	17	4175	0.82	2	2	55−59 years
9	17	4175	0.42	2	2	55−59 years
9	17	4175	0.8	3	2	55−59 years
9	17	4175	0.69	3	2	55−59 years
9	17	4177	0.98	3	1	55−59 years
9	17	4179	0.45	1	2	55−59 years
9	17	4179	0.4	1	2	60−64 years
9	17	4183	0.54	1	2	70−75 years
9	17	4183	0.92	1	2	70−75 years
9	17	4184	0.23	1	3	55−59 years
9	17	4184	0.36	1	3	55−59 years
9	17	4184	0.25	1	3	55−59 years
9	17	4184	0.45	2	1	55−59 years
9	17	4184	0.28	3	2	60−64 years
9	17	4184	0.3	3	2	60−64 years
9	17	4188	0.75	1	1	55−59 years
9	17	4189	9.35	3	1	60−64 years
9	17	4196	0.75	1	2	65−69 years
9	17	4196	0.83	1	2	65−69 years
9	17	4196	0.82	2	1	70−75 years
9	17	4196	0.44	3	1	70−75 years
9	17	4201	0.64	2	2	55−59 years
9	17	4201	0.56	2	2	55−59 years
9	17	4201	0.76	3	1	55−59 years
9	17	4203	1.23	3	1	55−59 years
9	17	4206	2.11	1	1	60−64 years
9	17	4207	1.3	3	1	55−59 years
9	17	4213	2.73	2	1	70−75 years
9	17	4214	1.69	2	1	55−59 years
9	17	4214	2.22	3	2	55−59 years
9	17	4214	1.67	3	2	55−59 years
9	17	4215	0.75	1	2	65−69 years
9	17	4215	0.84	1	2	65−69 years
9	17	4215	0.46	2	1	65−69 years
9	17	4218	5.25	1	1	65−69 years
9	17	4219	0.95	1	1	65−69 years
9	17	4219	0.8	2	1	65−69 years
9	17	4221	1.23	2	1	60−64 years
9	17	4224	0.75	1	1	55−59 years
9	17	4228	0.66	1	1	55−59 years
9	17	4228	0.78	2	1	60−64 years
9	17	4232	1.1	2	1	55−59 years
9	17	4246	0.93	3	2	55−59 years
9	17	4246	1.54	3	2	55−59 years
9	17	4252	0.23	1	2	60−64 years
9	17	4252	0.32	1	2	65−69 years
9	17	4252	0.2	2	1	65−69 years
9	17	4252	0.2	3	1	65−69 years
9	17	4292	0.66	2	2	65−69 years
9	17	4292	0.74	2	2	65−69 years
9	17	4292	0.82	3	1	70−75 years
9	17	4313	1.43	1	1	60−64 years
9	17	4313	2.56	2	1	60−64 years
9	17	4314	1.49	1	1	65−69 years
9	17	4315	4.27	3	1	65−69 years
9	17	4323	0.36	3	1	70−75 years
9	17	4325	0.8	1	2	60−64 years
9	17	4325	0.58	1	2	60−64 years
9	17	4325	0.63	2	2	60−64 years
9	17	4325	0.76	2	2	60−64 years
9	17	4325	0.84	3	2	60−64 years
9	17	4325	0.92	3	2	65−69 years
9	17	4329	1.26	1	1	55−59 years
9	17	4329	0.69	3	2	55−59 years
9	17	4329	1.38	3	2	60−64 years
9	17	4333	0.74	1	1	60−64 years
9	17	4337	1.43	2	2	60−64 years
9	17	4337	1.53	2	2	60−64 years
9	17	4342	0.67	2	2	55−59 years
9	17	4342	0.33	2	2	55−59 years
9	17	4345	3.54	2	1	70−75 years
9	17	4353	1.17	2	1	55−59 years
9	17	4354	1.2	2	1	60−64 years
9	17	4354	1.22	3	1	65−69 years
9	17	4356	0.1	2	2	< 55
9	17	4356	0.13	2	2	55−59 years
9	17	4356	0.13	3	3	55−59 years
9	17	4356	0.25	3	3	55−59 years
9	17	4356	0.15	3	3	55−59 years
9	17	4359	0.21	2	2	55−59 years
9	17	4359	0.15	2	2	60−64 years
9	17	4359	0.3	3	2	60−64 years
9	17	4359	0.21	3	2	60−64 years
9	17	4371	1.01	3	1	55−59 years
9	17	4378	0.71	2	1	65−69 years
9	17	4378	1	3	1	70−75 years
9	17	4382	1.36	2	1	55−59 years
9	17	4386	0.18	3	1	70−75 years
9	17	4389	0.56	2	1	55−59 years
9	17	4390	1.37	2	1	55−59 years
9	17	4390	1.23	3	2	55−59 years
9	17	4390	1.52	3	2	55−59 years
9	17	4407	2.96	3	1	55−59 years
9	17	4408	2.18	3	1	65−69 years
9	17	4411	2.04	3	1	55−59 years
9	17	4414	1.9	3	3	65−69 years
9	17	4414	2.03	3	3	70−75 years
9	17	4414	1.89	3	3	70−75 years
9	17	4426	1.96	3	2	55−59 years
9	17	4426	1.43	3	2	60−64 years
9	17	4427	0.38	3	1	60−64 years
9	17	4428	1.49	3	3	55−59 years
9	17	4428	2.12	3	3	55−59 years
9	17	4428	1.77	3	3	60−64 years
9	17	4432	0.41	3	1	70−75 years
9	17	4433	1.4	3	1	55−59 years
9	17	4434	2.83	3	1	60−64 years
9	17	4435	0.7	3	1	70−75 years
9	17	4438	2.23	3	1	70−75 years
9	17	4439	5.73	3	2	65−69 years
9	17	4439	5.06	3	2	70−75 years
9	17	4441	0.13	3	1	55−59 years
9	17	4445	1.65	3	1	65−69 years
10	19	4460	0.01	3	1	65−69 years
10	19	4464	0.68	3	1	65−69 years
10	19	4471	1.81	2	1	60−64 years
10	18	4508	1.57	3	1	65−69 years
10	18	4516	1.06	3	1	< 55
10	19	4531	0.94	3	1	70−75 years
10	18	4570	0.86	2	1	55−59 years
10	19	4584	1.7	3	1	60−64 years
10	19	4597	0.26	2	1	70−75 years
10	18	4615	1.99	3	1	55−59 years
10	19	4616	1.28	3	1	60−64 years
10	19	4661	1.07	2	1	55−59 years
10	18	4703	1.32	3	1	55−59 years
10	19	4708	29.55	3	1	65−69 years
10	18	4799	0.65	3	1	65−69 years
10	18	4813	0.04	3	2	70−75 years
10	18	4813	0.04	3	2	70−75 years
10	18	4844	0.01	3	1	70−75 years
10	18	4865	1	2	1	55−59 years
10	19	4868	0.01	2	1	65−69 years
10	19	4910	20.1	2	1	55−59 years
10	18	5010	3.43	3	1	60−64 years
11	20	5090	0.338	1	2	55−59 years
11	20	5090	0.454	1	2	55−59 years
11	20	5090	0.62	3	1	60−64 years
11	20	5091	8.6	1	1	70−75 years
11	20	5092	1.73	1	1	55−59 years
11	20	5096	3.37	1	2	65−69 years
11	20	5096	3.72	1	2	65−69 years
11	20	5103	15.5	1	2	70−75 years
11	20	5103	15.3	1	2	70−75 years
11	20	5107	1.01	2	1	55−59 years
11	20	5113	6.13	1	1	55−59 years
11	20	5118	1.11	1	1	60−64 years
11	20	5123	0.907	1	1	55−59 years
11	20	5125	0.951	1	1	60−64 years
11	20	5128	5.62	1	1	65−69 years
11	20	5131	1.01	1	1	55−59 years
11	20	5131	0.94	3	1	60−64 years
11	20	5132	2.34	1	1	55−59 years
11	20	5134	1.87	1	1	65−69 years
11	20	5135	0.965	1	1	55−59 years
11	20	5137	2.12	1	1	55−59 years
11	20	5137	0.006	2	1	60−64 years
11	20	5144	3.07	2	1	65−69 years
11	20	5147	2.21	2	1	60−64 years
11	20	5149	1.08	3	1	65−69 years
11	20	5151	1.2	1	1	60−64 years
11	20	5151	1.75	3	1	65−69 years
11	20	5153	0.695	1	1	55−59 years
11	20	5153	1.18	3	1	65−69 years
11	20	5154	0.656	1	1	60−64 years
11	20	5155	1.6	1	1	60−64 years
11	20	5170	1.78	1	1	55−59 years
11	20	5171	5.21	3	1	55−59 years
11	20	5172	0.65	1	1	60−64 years
11	20	5174	1.6	1	1	65−69 years
11	20	5182	1.42	1	1	60−64 years
11	20	5184	0.71	3	1	65−69 years
11	20	5188	1.67	1	1	55−59 years
11	20	5188	2.77	3	2	55−59 years
11	20	5188	2.59	3	2	60−64 years
11	20	5189	1.51	3	1	55−59 years
11	20	5190	0.777	1	1	55−59 years
11	20	5190	1.16	3	1	60−64 years
11	20	5194	1.34	1	1	55−59 years
11	20	5195	9.75	1	1	65−69 years
11	20	5195	9.35	2	1	65−69 years
11	20	5198	1.84	1	1	65−69 years
11	20	5203	1.71	1	1	55−59 years
11	20	5203	1.71	3	1	60−64 years
11	20	5205	1.01	1	1	65−69 years
11	20	5211	0.794	1	1	55−59 years
11	20	5211	0.87	3	1	60−64 years
11	20	5214	1.86	1	1	65−69 years
11	20	5219	0.513	1	1	60−64 years
11	20	5223	0.36	3	1	< 55
11	20	5224	2.34	1	1	70−75 years
11	20	5224	2.27	2	1	70−75 years
11	20	5227	2.06	3	1	65−69 years
11	20	5228	1.99	1	1	65−69 years
11	20	5234	3.56	1	1	65−69 years
11	20	5238	0.787	2	1	55−59 years
11	20	5240	0.716	1	1	55−59 years
11	20	5240	0.91	3	1	60−64 years
11	20	5241	1.04	3	1	55−59 years
11	20	5246	1.15	1	1	70−75 years
11	20	5247	2.91	3	1	65−69 years
11	20	5248	0.223	1	1	65−69 years
11	20	5258	3.52	3	1	55−59 years
11	20	5273	1.82	1	1	60−64 years
11	20	5273	2.84	3	1	65−69 years
11	20	5290	1.78	1	1	70−75 years
11	20	5294	0.341	1	1	55−59 years
11	20	5295	3.88	2	1	60−64 years
11	20	5295	4.15	3	1	60−64 years
11	20	5302	6.68	3	1	65−69 years
11	20	5309	1.55	1	1	70−75 years
11	20	5314	0.944	1	1	60−64 years
11	20	5318	2.11	3	1	60−64 years
11	20	5329	2.45	1	1	55−59 years
11	20	5330	2.05	1	1	65−69 years
11	20	5331	2.17	1	1	65−69 years
11	20	5338	2.73	1	1	65−69 years
11	20	5340	2.78	1	1	55−59 years
11	20	5345	2.99	1	1	60−64 years
11	20	5347	1.22	2	1	65−69 years
11	20	5350	0.991	1	1	60−64 years
11	20	5351	0.803	1	1	55−59 years
11	20	5356	1.06	1	1	55−59 years
11	20	5358	0.49	3	1	55−59 years
11	20	5368	10.9	1	2	70−75 years
11	20	5368	9.61	1	2	70−75 years
11	20	5368	9.03	2	1	70−75 years
11	20	5370	0.722	1	1	70−75 years
11	20	5377	0.64	1	1	65−69 years
11	20	5378	1.07	1	1	65−69 years
11	20	5380	1.27	1	1	60−64 years
11	20	5380	5.62	3	3	65−69 years
11	20	5380	1.6	3	3	65−69 years
11	20	5380	2.23	3	3	65−69 years
11	20	5382	0.797	2	1	65−69 years
11	20	5384	1.26	1	1	70−75 years
11	20	5386	0.72	1	1	60−64 years
11	20	5391	1.15	2	1	55−59 years
11	20	5398	1.91	3	1	55−59 years
11	20	5404	2.26	1	1	65−69 years
11	20	5409	2.17	1	1	55−59 years
11	20	5411	0.561	1	1	55−59 years
11	20	5420	0.94	3	1	65−69 years
11	20	5433	2	1	1	55−59 years
11	20	5446	4.77	1	1	55−59 years
11	20	5451	0.64	3	1	55−59 years
11	20	5460	1.06	3	1	55−59 years
11	20	5470	4.77	1	1	55−59 years
11	20	5473	0.991	1	1	55−59 years
11	20	5481	0.663	1	1	55−59 years
11	20	5520	2.56	1	1	65−69 years
11	20	5542	0.656	1	1	55−59 years
11	20	5617	1.39	3	1	55−59 years
11	20	5630	0.406	1	1	55−59 years
11	20	5633	0.166	1	1	< 55
11	20	5634	2.1	2	1	70−75 years
11	20	5643	1.06	1	1	70−75 years
11	20	5644	0.295	1	1	60−64 years
11	20	5656	0.548	1	1	55−59 years
11	20	5697	2.28	2	1	55−59 years
11	20	5704	8.19	1	1	65−69 years
11	20	5712	1.22	1	1	60−64 years
11	20	5745	1.8	1	1	55−59 years
11	20	5745	12.79	3	1	60−64 years
11	20	5774	0.61	3	1	60−64 years
11	20	5884	1.4	3	1	60−64 years
12	21	5998	2.43	1	1	65−69 years
12	21	6007	4.47	1	1	65−69 years
12	21	6052	0.01	1	1	70−75 years
12	21	6054	3.47	1	1	55−59 years
12	21	6081	0.77	1	1	60−64 years
12	21	6230	528	1	1	65−69 years
12	21	6278	0.96	1	1	65−69 years
12	21	6298	0.84	1	1	65−69 years
13	22	6321	0.8	1	1	70−75 years
13	22	6334	0.4	1	1	70−75 years
13	22	6334	0.4	2	2	70−75 years
13	22	6334	0.4	2	2	70−75 years
13	22	6363	3	1	2	60−64 years
13	22	6363	3.1	1	2	65−69 years
13	22	6363	4.9	2	1	65−69 years
13	22	6389	2	2	1	70−75 years
13	22	6391	1.6	2	1	60−64 years
13	22	6407	2.3	1	1	65−69 years
13	22	6427	0.5	3	1	65−69 years
13	22	6437	6	1	2	70−75 years
13	22	6437	6.9	1	2	70−75 years
13	22	6438	1.6	2	1	55−59 years
13	22	6441	1.2	1	1	70−75 years
13	22	6502	0.8	1	1	55−59 years
13	22	6527	14	2	1	60−64 years
13	22	6545	2	1	1	65−69 years
13	22	6561	0.9	2	1	65−69 years
13	22	6609	8.8	1	1	60−64 years
13	22	6656	0.8	2	1	65−69 years
13	22	6675	5.34	3	1	55−59 years
13	22	6697	0.4	2	1	55−59 years
13	22	6697	0.39	3	2	55−59 years
13	22	6697	0.44	3	2	55−59 years
13	22	6778	0.5	1	1	65−69 years
13	22	6856	3.85	3	1	55−59 years
14	23	6879	1.6	1	1	55−59 years
14	23	6884	0.8	3	1	60−64 years
14	23	6887	1.3	2	1	55−59 years
14	23	6889	6.1	1	3	65−69 years
14	23	6889	7.9	1	3	65−69 years
14	23	6889	6.4	1	3	70−75 years
14	23	6889	5.7	2	1	70−75 years
14	23	6890	3.9	1	1	65−69 years
14	23	6891	2.4	1	1	70−75 years
14	23	6892	1.3	3	1	65−69 years
14	24	6893	1.2	1	2	65−69 years
14	24	6893	1.3	1	2	65−69 years
14	24	6893	1.1	2	1	65−69 years
14	23	6897	2.3	2	1	65−69 years
14	23	6899	0.9	1	1	60−64 years
14	23	6899	0.6	3	1	65−69 years
14	25	6903	1.3	1	1	65−69 years
14	25	6903	1.8	2	1	65−69 years
14	23	6908	0.9	2	1	65−69 years
14	23	6908	2.4	3	1	65−69 years
14	23	6910	0.6	1	1	60−64 years
14	23	6911	2.1	3	1	60−64 years
14	23	6912	0.5	1	2	60−64 years
14	23	6912	0.4	1	2	60−64 years
14	23	6916	6.2	2	1	55−59 years
14	23	6920	0.6	3	1	65−69 years
14	23	6922	1.3	2	1	60−64 years
14	23	6923	2.9	1	1	70−75 years
14	23	6928	0.6	1	1	55−59 years
14	24	6930	1.6	3	1	55−59 years
14	23	6931	1.1	2	1	55−59 years
14	24	6932	1.2	2	1	60−64 years
14	23	6934	0.9	2	1	60−64 years
14	23	6937	2.4	3	1	55−59 years
14	23	6938	2.1	1	2	70−75 years
14	23	6938	2.1	1	2	70−75 years
14	23	6944	0.9	1	2	70−75 years
14	23	6944	1.1	1	2	70−75 years
14	24	6948	2.1	1	2	60−64 years
14	24	6948	2.7	1	2	65−69 years
14	24	6954	2.3	1	2	60−64 years
14	24	6954	2.3	1	2	60−64 years
14	23	6957	23	1	1	60−64 years
14	25	6959	0.7	1	1	65−69 years
14	25	6959	0.6	2	1	65−69 years
14	23	6960	0.6	1	1	60−64 years
14	23	6960	0.8	3	1	65−69 years
14	25	6965	0.5	1	1	65−69 years
14	23	6971	1.3	1	1	70−75 years
14	23	6972	1.9	3	1	65−69 years
14	24	6976	1.8	1	2	55−59 years
14	24	6976	1.7	1	2	60−64 years
14	24	6976	1.7	2	1	60−64 years
14	24	6976	1.9	3	1	60−64 years
14	23	6978	0.3	2	1	60−64 years
14	23	6979	1.9	2	1	65−69 years
14	23	6982	2.4	1	1	65−69 years
14	24	6984	0.6	1	1	60−64 years
14	24	6984	0.8	2	1	60−64 years
14	24	6984	2.2	3	1	60−64 years
14	25	6986	2.5	1	1	65−69 years
14	24	6988	0.5	1	1	55−59 years
14	23	6989	0.7	2	1	60−64 years
14	24	6992	1.3	1	1	70−75 years
14	24	6998	0.7	1	1	55−59 years
14	25	7004	0.1	1	1	70−75 years
14	25	7004	0.1	2	1	70−75 years
14	23	7005	3.5	1	1	65−69 years
14	23	7014	5.8	3	1	60−64 years
14	23	7032	0.7	2	1	60−64 years
14	25	7034	1.3	3	1	55−59 years
14	23	7037	1	2	1	55−59 years
14	23	7037	1.4	3	1	55−59 years
14	24	7039	3.5	1	2	65−69 years
14	24	7039	4	1	2	65−69 years
14	24	7039	5.1	2	2	70−75 years
14	24	7039	6.5	2	2	70−75 years
14	24	7039	8.2	3	1	70−75 years
14	24	7048	0.1	2	1	65−69 years
14	23	7050	1.1	1	1	60−64 years
14	23	7050	3.7	3	1	65−69 years
14	23	7051	2	1	1	65−69 years
14	25	7052	0.9	3	1	55−59 years
14	24	7061	0.3	2	1	60−64 years
14	24	7061	0.3	3	1	60−64 years
14	25	7062	1	1	1	60−64 years
14	23	7064	1.9	3	1	55−59 years
14	23	7077	1.2	2	1	65−69 years
14	23	7078	0.9	3	1	55−59 years
14	24	7080	0.7	3	1	55−59 years
14	24	7090	1.1	1	1	60−64 years
14	24	7090	1.2	2	1	60−64 years
14	24	7094	1.7	2	1	< 55
14	24	7094	2	3	1	55−59 years
14	25	7101	0.5	3	1	55−59 years
14	23	7107	1.4	3	1	55−59 years
14	23	7122	10.1	2	1	65−69 years
14	23	7131	0.4	1	1	65−69 years
14	23	7131	0.5	2	1	65−69 years
14	23	7142	1	1	1	55−59 years
14	24	7145	1.2	1	2	65−69 years
14	24	7145	2.5	1	2	65−69 years
14	24	7149	0.6	1	1	60−64 years
14	24	7152	0.2	1	1	55−59 years
14	25	7159	1.7	1	1	65−69 years
14	23	7170	0.4	2	1	55−59 years
14	23	7177	0.9	3	1	55−59 years
14	24	7192	0.9	1	1	65−69 years
14	24	7192	0.9	2	1	70−75 years
14	24	7194	4	3	1	55−59 years
14	23	7196	0.6	2	1	65−69 years
14	25	7198	2.3	2	1	55−59 years
14	25	7198	6.7	3	1	55−59 years
14	24	7200	0.7	1	1	55−59 years
14	24	7200	0.7	3	1	60−64 years
14	25	7209	0.7	1	1	55−59 years
14	24	7211	1.2	1	1	55−59 years
14	24	7211	2.4	3	1	60−64 years
14	25	7212	1.4	1	1	65−69 years
14	25	7214	1.5	1	1	55−59 years
14	25	7214	1.4	3	1	60−64 years
14	25	7219	0.7	1	1	55−59 years
14	24	7232	0.8	3	1	65−69 years
14	24	7234	1	1	1	70−75 years
14	24	7234	1	2	1	70−75 years
14	24	7234	1	3	1	70−75 years
14	25	7237	0.6	1	1	60−64 years
14	25	7237	0.9	2	1	65−69 years
14	25	7237	1.9	3	1	65−69 years
14	24	7238	1.5	1	2	55−59 years
14	24	7238	1.5	1	2	55−59 years
14	24	7238	1.6	2	2	55−59 years
14	24	7238	2.8	2	2	60−64 years
14	24	7238	2	3	1	60−64 years
14	24	7242	0.8	1	1	65−69 years
14	24	7242	1	2	1	65−69 years
14	24	7244	0.6	3	1	55−59 years
14	25	7245	1.4	2	1	60−64 years
14	25	7245	1.7	3	1	65−69 years
14	25	7246	1.2	1	1	65−69 years
14	24	7250	0.1	1	1	65−69 years
14	24	7252	298.3	1	1	70−75 years
14	25	7255	0.7	2	1	60−64 years
14	24	7264	0.5	2	1	55−59 years
14	24	7266	1	1	1	60−64 years
14	24	7266	1.8	2	1	65−69 years
14	24	7266	2.5	3	1	65−69 years
14	24	7268	0.2	1	1	60−64 years
14	24	7268	0.2	2	1	60−64 years
14	24	7269	1.8	3	1	70−75 years
14	24	7272	0.3	1	1	60−64 years
14	24	7272	0.5	2	1	65−69 years
14	24	7272	0.2	3	2	65−69 years
14	24	7272	0.2	3	2	65−69 years
14	24	7273	2.7	1	1	65−69 years
14	24	7273	3.2	2	1	65−69 years
14	24	7279	8	1	3	60−64 years
14	24	7279	9.8	1	3	60−64 years
14	24	7279	12.4	1	3	60−64 years
14	24	7279	8.9	2	2	60−64 years
14	24	7279	10.7	2	2	65−69 years
14	24	7280	1.3	2	1	60−64 years
14	24	7280	1.2	3	1	60−64 years
14	24	7281	0.8	1	1	55−59 years
14	24	7283	1.8	1	1	55−59 years
14	24	7283	2	3	1	60−64 years
14	24	7287	0.5	2	1	55−59 years
14	25	7289	1	1	1	70−75 years
14	25	7290	0.8	1	1	65−69 years
14	25	7290	0.7	2	1	65−69 years
14	25	7291	4.2	1	3	65−69 years
14	25	7291	3.9	1	3	70−75 years
14	25	7291	4	1	3	70−75 years
14	25	7291	4.2	2	2	70−75 years
14	25	7291	4	2	2	70−75 years
14	25	7291	4.5	3	1	70−75 years
14	25	7292	0.8	1	1	70−75 years
14	24	7294	0.2	1	1	55−59 years
14	24	7294	0.1	2	1	55−59 years
14	24	7294	0.2	3	1	55−59 years
14	25	7295	0.3	2	1	65−69 years
14	24	7296	0.1	1	1	70−75 years
14	24	7296	0.1	2	1	70−75 years
14	24	7296	0.1	3	1	70−75 years
14	24	7298	1.7	1	1	65−69 years
14	24	7300	0.4	1	1	60−64 years
14	24	7300	0.6	2	1	65−69 years
14	25	7305	2.4	3	1	55−59 years
14	25	7308	2.9	1	2	65−69 years
14	25	7308	2.3	1	2	65−69 years
14	25	7310	2	1	2	55−59 years
14	25	7310	2.4	1	2	55−59 years
14	25	7310	2	2	1	55−59 years
14	25	7310	1.3	3	1	55−59 years
14	24	7311	2.6	1	1	70−75 years
14	25	7315	0.4	1	1	55−59 years
14	25	7320	1.7	1	1	70−75 years
14	24	7324	0.7	1	1	70−75 years
14	24	7328	2.9	2	1	55−59 years
14	25	7330	0.9	2	1	60−64 years
14	25	7331	0.9	1	1	60−64 years
14	25	7331	0.3	2	1	65−69 years
14	25	7331	0.3	3	2	65−69 years
14	25	7331	0.3	3	2	70−75 years
14	25	7333	0.6	1	1	60−64 years
14	25	7333	0.8	2	2	65−69 years
14	25	7333	0.7	2	2	65−69 years
14	25	7333	0.7	3	1	70−75 years
14	24	7334	0.5	3	1	55−59 years
14	25	7335	0.6	1	1	60−64 years
14	25	7335	0.4	3	1	65−69 years
14	25	7336	1.2	1	1	65−69 years
14	24	7337	4.8	1	2	65−69 years
14	24	7337	5	1	2	70−75 years
14	24	7338	0.4	1	1	70−75 years
14	24	7339	0.6	1	1	65−69 years
14	25	7341	1.1	3	2	55−59 years
14	25	7341	0.9	3	2	60−64 years
14	24	7342	0.6	3	1	55−59 years
14	24	7343	0.3	1	1	55−59 years
14	25	7348	2.7	1	2	60−64 years
14	25	7348	2.8	1	2	60−64 years
14	25	7348	4.5	3	1	65−69 years
14	25	7351	1.8	2	1	60−64 years
14	25	7351	1.9	3	1	65−69 years
14	25	7353	0.5	1	1	55−59 years
14	25	7363	1.2	1	1	60−64 years
14	25	7366	0.4	1	1	55−59 years
14	25	7367	2	1	1	60−64 years
14	25	7369	0.7	1	1	60−64 years
14	25	7369	0.6	3	1	65−69 years
14	25	7372	0.7	1	1	65−69 years
14	25	7372	0.5	3	1	70−75 years
14	24	7373	0.4	2	1	65−69 years
14	25	7377	1.4	1	1	60−64 years
14	25	7377	1.5	2	1	65−69 years
14	24	7378	1.2	2	1	55−59 years
14	24	7379	0.1	1	1	60−64 years
14	25	7385	3.4	1	1	65−69 years
14	25	7386	2.4	1	1	60−64 years
14	25	7386	1.9	2	1	65−69 years
14	25	7387	2	2	1	65−69 years
14	25	7388	1.8	1	1	65−69 years
14	24	7389	1.6	1	1	60−64 years
14	24	7389	2.8	2	1	60−64 years
14	25	7394	91	1	3	70−75 years
14	25	7394	261.5	1	3	70−75 years
14	25	7394	194.2	1	3	70−75 years
14	25	7395	1.4	1	1	60−64 years
14	25	7395	0.9	3	1	65−69 years
14	25	7398	0.9	1	1	55−59 years
14	25	7400	1.7	1	1	55−59 years
14	25	7400	2.6	2	1	60−64 years
14	25	7400	2.7	3	1	60−64 years
14	24	7401	1.8	1	2	65−69 years
14	24	7401	2.4	1	2	65−69 years
14	24	7401	2.2	2	1	65−69 years
14	24	7401	2.4	3	1	65−69 years
14	25	7402	1.1	1	1	55−59 years
14	24	7403	0.3	1	2	65−69 years
14	24	7403	0.3	1	2	65−69 years
14	25	7408	0.4	1	1	60−64 years
14	24	7416	2.3	2	1	65−69 years
14	24	7418	0.8	2	1	55−59 years
14	25	7419	1.1	1	1	60−64 years
14	25	7419	1	2	2	60−64 years
14	25	7419	1	2	2	65−69 years
14	25	7419	2.1	3	1	65−69 years
14	25	7420	1.9	1	1	65−69 years
14	25	7421	0.5	2	1	60−64 years
14	24	7422	0.6	1	1	65−69 years
14	24	7426	1.1	2	1	60−64 years
14	25	7427	1.4	1	1	70−75 years
14	25	7429	0.1	1	4	70−75 years
14	25	7429	0.1	1	4	70−75 years
14	25	7429	1.3	1	4	70−75 years
14	25	7429	2.4	1	4	70−75 years
14	25	7432	0.1	1	1	65−69 years
14	25	7432	0.1	2	2	70−75 years
14	25	7432	0.1	2	2	70−75 years
14	25	7432	0.1	3	3	70−75 years
14	25	7432	0.1	3	3	70−75 years
14	25	7432	0.1	3	3	70−75 years
14	25	7436	0.5	1	1	60−64 years
14	25	7436	0.4	3	1	65−69 years
14	25	7437	12	1	3	55−59 years
14	25	7437	0.3	1	3	55−59 years
14	25	7437	0.1	1	3	55−59 years
14	25	7437	0.1	2	3	55−59 years
14	25	7437	0.2	2	3	60−64 years
14	25	7437	0.2	2	3	60−64 years
14	25	7437	0.3	3	3	60−64 years
14	25	7437	0.3	3	3	60−64 years
14	25	7437	0.8	3	3	60−64 years
14	24	7440	0.9	1	1	60−64 years
14	24	7440	5.5	2	1	60−64 years
14	25	7442	0.3	3	1	55−59 years
14	25	7443	2	1	1	65−69 years
14	24	7444	2.4	1	2	55−59 years
14	24	7444	3.2	1	2	55−59 years
14	24	7444	2.3	2	2	60−64 years
14	24	7444	2.6	2	2	60−64 years
14	24	7449	1.1	1	1	60−64 years
14	24	7449	1.1	2	1	60−64 years
14	25	7450	0.4	3	1	55−59 years
14	24	7454	0.7	1	2	55−59 years
14	24	7454	0.8	1	2	55−59 years
14	24	7454	0.8	2	2	55−59 years
14	24	7454	0.9	2	2	60−64 years
14	24	7454	1	3	1	60−64 years
14	24	7470	2.5	2	1	55−59 years
14	24	7472	0.7	2	1	55−59 years
14	24	7475	2.3	3	1	55−59 years
14	25	7476	0.5	3	1	60−64 years
14	24	7477	1.7	1	1	70−75 years
14	24	7482	0.7	2	1	55−59 years
14	24	7483	0.7	1	1	55−59 years
14	24	7484	0.4	1	1	55−59 years
14	24	7487	0.8	3	1	55−59 years
14	24	7491	0.7	1	1	65−69 years
14	24	7492	0.9	1	3	65−69 years
14	24	7492	1.5	1	3	65−69 years
14	24	7492	1.8	1	3	65−69 years
14	25	7494	0.7	3	1	55−59 years
14	25	7495	2.4	1	1	65−69 years
14	24	7499	0.5	1	1	55−59 years
14	24	7499	0.5	3	1	60−64 years
14	24	7500	1.1	1	1	55−59 years
14	24	7500	1.2	3	1	60−64 years
14	25	7501	1.2	1	1	65−69 years
14	25	7502	2.1	1	1	65−69 years
14	24	7504	1.1	1	1	65−69 years
14	24	7505	0.9	1	1	60−64 years
14	24	7506	1.3	1	3	65−69 years
14	24	7506	2.3	1	3	65−69 years
14	24	7506	1	1	3	65−69 years
14	24	7506	1.6	2	1	70−75 years
14	24	7508	2.9	2	1	65−69 years
14	24	7509	0.3	1	2	55−59 years
14	24	7509	0.4	1	2	60−64 years
14	24	7509	0.3	3	1	60−64 years
14	25	7510	1.5	3	1	55−59 years
14	25	7511	2.6	1	1	65−69 years
14	24	7512	0.1	1	1	70−75 years
14	25	7517	1.9	1	1	55−59 years
14	25	7517	2.6	3	1	60−64 years
14	24	7519	0.5	1	1	60−64 years
14	24	7520	1.2	1	1	55−59 years
14	25	7529	0.5	3	1	55−59 years
14	24	7530	0.4	2	1	55−59 years
14	25	7532	2.7	1	2	55−59 years
14	25	7532	2.8	1	2	55−59 years
14	25	7532	0.1	2	2	55−59 years
14	25	7532	0.1	2	2	60−64 years
14	25	7532	0.1	3	1	60−64 years
14	23	7534	2.4	1	1	60−64 years
14	24	7535	1.1	1	2	55−59 years
14	24	7535	1	1	2	55−59 years
14	24	7536	1.7	2	1	55−59 years
14	24	7545	0.5	1	1	55−59 years
14	25	7551	4	1	3	60−64 years
14	25	7551	3.8	1	3	60−64 years
14	25	7551	4.5	1	3	65−69 years
14	24	7554	5.4	1	1	60−64 years
14	24	7555	0.5	1	1	55−59 years
14	24	7557	1.8	1	1	70−75 years
14	24	7558	1.1	1	1	55−59 years
14	24	7563	3.4	1	1	< 55
14	24	7563	0.1	2	1	55−59 years
14	24	7563	0.1	3	1	55−59 years
14	24	7565	0.9	1	1	60−64 years
14	25	7567	0.7	1	1	60−64 years
14	25	7567	0.6	3	1	60−64 years
14	25	7569	3.6	1	1	55−59 years
14	25	7569	7.5	2	1	60−64 years
14	23	7573	3.2	1	1	65−69 years
14	24	7578	1.1	1	1	< 55
14	24	7578	1.1	2	1	55−59 years
14	24	7578	1	3	1	55−59 years
14	25	7581	1.4	2	1	70−75 years
14	25	7582	0.5	1	1	60−64 years
14	24	7583	0.4	1	1	55−59 years
14	24	7583	0.7	2	1	55−59 years
14	24	7584	2.2	1	1	65−69 years
14	24	7584	1.8	2	1	70−75 years
14	23	7586	0.7	2	1	55−59 years
14	24	7593	1.2	3	1	55−59 years
14	24	7596	2.9	1	1	60−64 years
14	24	7596	2.3	3	1	65−69 years
14	24	7597	0.4	2	1	55−59 years
14	24	7598	0.7	3	1	55−59 years
14	24	7601	1	2	1	55−59 years
14	24	7602	1.3	1	1	55−59 years
14	24	7602	1.3	3	1	60−64 years
14	25	7612	0.9	3	1	55−59 years
14	25	7613	0.3	2	1	55−59 years
14	25	7615	4.2	1	5	60−64 years
14	25	7615	2.7	1	5	60−64 years
14	25	7615	2.1	1	5	65−69 years
14	25	7615	2.2	1	5	65−69 years
14	25	7615	1.9	1	5	65−69 years
14	25	7618	0.6	1	1	70−75 years
14	25	7620	2	1	1	65−69 years
14	25	7620	2.4	2	1	65−69 years
14	23	7621	0.9	3	1	60−64 years
14	25	7623	0.6	1	1	60−64 years
14	25	7629	0.5	2	1	70−75 years
14	25	7630	0.4	3	1	55−59 years
14	25	7631	1.4	1	1	55−59 years
14	25	7633	0.5	1	1	55−59 years
14	25	7633	0.4	2	1	60−64 years
14	25	7636	1.2	3	1	55−59 years
14	24	7638	0.1	2	1	< 55
14	24	7638	0.1	3	1	55−59 years
14	24	7639	1.8	1	1	55−59 years
14	24	7639	1.8	3	1	60−64 years
14	24	7640	3.2	1	1	65−69 years
14	25	7646	9.1	3	1	55−59 years
14	24	7647	0.9	1	1	55−59 years
14	24	7647	0.9	3	2	55−59 years
14	24	7647	0.9	3	2	55−59 years
14	25	7649	2.7	3	1	60−64 years
14	24	7652	0.5	3	1	55−59 years
14	25	7653	2.1	3	1	55−59 years
14	24	7657	1.3	1	1	60−64 years
14	24	7657	1.2	2	1	65−69 years
14	25	7658	1.8	1	1	60−64 years
14	25	7658	2	2	1	65−69 years
14	24	7659	0.9	1	1	60−64 years
14	24	7663	2.3	1	1	65−69 years
14	25	7667	1.4	1	1	60−64 years
14	25	7667	2.2	3	1	65−69 years
14	25	7669	1.3	1	1	60−64 years
14	25	7669	1.6	2	1	60−64 years
14	25	7669	1	3	1	65−69 years
14	25	7671	0.4	1	1	55−59 years
14	25	7671	0.5	3	1	60−64 years
14	25	7672	2.5	1	1	55−59 years
14	25	7672	2.7	2	1	60−64 years
14	23	7686	0.4	1	1	60−64 years
14	23	7686	0.3	2	1	60−64 years
14	25	7691	2.6	1	1	60−64 years
14	25	7691	2.9	2	1	60−64 years
14	25	7691	2.1	3	1	65−69 years
14	24	7695	0.6	1	1	60−64 years
14	24	7695	0.8	2	2	60−64 years
14	24	7695	0.8	2	2	60−64 years
14	24	7697	0.9	1	1	70−75 years
14	25	7703	0.9	1	1	55−59 years
14	25	7703	1.3	3	1	55−59 years
14	24	7706	1.5	3	1	60−64 years
14	25	7710	0.7	1	1	55−59 years
14	25	7710	1	3	1	60−64 years
14	24	7712	1.1	1	1	55−59 years
14	25	7714	0.4	3	1	60−64 years
14	24	7717	3.1	1	1	65−69 years
14	24	7730	1.8	1	1	65−69 years
14	24	7730	1.9	2	3	65−69 years
14	24	7730	1.6	2	3	65−69 years
14	24	7730	1.6	2	3	65−69 years
14	24	7730	1.6	3	2	65−69 years
14	24	7730	1.4	3	2	65−69 years
14	24	7734	0.8	2	1	55−59 years
14	23	7740	6.3	1	3	55−59 years
14	23	7740	4.2	1	3	55−59 years
14	23	7740	3.9	1	3	55−59 years
14	24	7744	1.5	1	1	55−59 years
14	24	7744	2.2	2	1	55−59 years
14	25	7748	1.1	2	1	55−59 years
14	25	7748	1	3	1	55−59 years
14	24	7755	1.1	1	1	65−69 years
14	25	7756	2.9	1	1	65−69 years
14	25	7759	1.7	2	1	60−64 years
14	25	7759	2.3	3	2	65−69 years
14	25	7759	2.1	3	2	65−69 years
14	24	7762	2.4	2	1	55−59 years
14	24	7764	5.4	1	1	60−64 years
14	25	7779	1.7	3	1	55−59 years
14	25	7793	0.8	1	1	55−59 years
14	25	7793	1.1	2	1	60−64 years
14	25	7793	1.2	3	1	60−64 years
14	24	7801	1.3	1	1	65−69 years
14	25	7805	0.8	3	1	60−64 years
14	25	7806	1.9	2	1	60−64 years
14	24	7810	1.2	3	1	55−59 years
14	25	7812	0.5	1	1	55−59 years
14	25	7812	1.2	3	1	60−64 years
14	25	7815	5.6	1	1	65−69 years
14	24	7817	0.9	1	1	55−59 years
14	24	7817	1.2	3	1	60−64 years
14	23	7843	0.3	2	1	65−69 years
14	24	7844	0.3	2	1	55−59 years
14	24	7844	0.3	3	1	55−59 years
14	23	7854	3.9	2	1	60−64 years
14	25	7859	0.4	1	1	55−59 years
14	25	7867	1.7	1	1	55−59 years
14	24	7881	1	3	1	70−75 years
14	25	7888	0.6	1	1	55−59 years
14	25	7888	0.9	2	1	60−64 years
14	25	7922	1.5	1	1	55−59 years
14	25	7922	1.5	3	1	60−64 years
14	24	7924	1	1	1	65−69 years
14	24	7924	0.9	2	1	65−69 years
14	24	7924	0.9	3	1	65−69 years
14	25	7936	1.2	1	1	60−64 years
14	23	7939	3.8	1	1	65−69 years
14	23	7939	4.1	2	3	65−69 years
14	23	7939	4.1	2	3	65−69 years
14	23	7939	6.3	2	3	65−69 years
14	23	7939	5.4	3	3	70−75 years
14	23	7939	4.1	3	3	70−75 years
14	23	7939	5	3	3	70−75 years
14	24	7944	0.9	2	1	60−64 years
14	24	7944	0.8	3	1	65−69 years
14	23	7945	1.6	2	1	60−64 years
14	24	7958	2.4	1	1	55−59 years
14	23	7959	0.4	1	1	65−69 years
14	23	7959	0.4	2	1	65−69 years
14	25	7965	2.4	2	1	55−59 years
14	25	7965	2.6	3	1	60−64 years
14	23	7974	0.5	3	1	< 55
14	24	7981	0.5	1	1	55−59 years
14	24	7983	0.7	2	1	55−59 years
14	24	7983	1.5	3	1	55−59 years
14	24	7985	3	1	1	55−59 years
14	23	7997	2.4	2	1	70−75 years
14	25	8002	3.1	2	1	65−69 years
14	25	8002	2.4	3	1	65−69 years
14	23	8012	2.2	1	1	70−75 years
14	23	8024	0.1	3	1	65−69 years
14	24	8046	1.4	1	1	55−59 years
14	25	8047	0.6	2	1	55−59 years
14	23	8074	0.7	3	1	60−64 years
14	25	8079	0.8	2	1	60−64 years
14	23	8094	0.5	2	1	55−59 years
14	25	8110	2.2	3	1	60−64 years
14	24	8122	0.3	2	1	55−59 years
14	23	8139	2.7	2	1	55−59 years
14	23	8157	1.8	3	1	60−64 years
14	25	8158	0.8	2	1	55−59 years
14	25	8178	2.6	2	1	60−64 years
14	25	8178	1.9	3	1	60−64 years
14	23	8184	0.4	2	1	60−64 years
14	25	8207	0.4	2	1	60−64 years
14	25	8207	0.4	3	1	60−64 years
14	25	8208	0.4	2	1	55−59 years
14	25	8211	0.9	3	1	55−59 years
14	25	8239	0.9	2	1	55−59 years
14	25	8239	1	3	1	60−64 years
14	25	8264	1.5	3	1	60−64 years
14	25	8274	2.1	3	1	60−64 years
14	25	8288	1.8	3	1	60−64 years
14	23	8301	1.6	3	1	55−59 years
14	24	8318	0.1	3	1	65−69 years
14	23	8344	0.3	3	1	65−69 years
15	26	8589	0.3	1	1	70−75 years
16	31	9205	1.1	1	2	55−59 years
16	31	9205	0.7	1	2	55−59 years
16	34	9239	12.1	3	2	60−64 years
16	34	9239	9.21	3	2	60−64 years
16	31	9268	0.9	1	1	60−64 years
16	35	9288	0.7	1	1	60−64 years
16	33	9302	1.71	3	1	65−69 years
16	29	9341	1.5	2	1	55−59 years
16	31	9409	0.3	1	1	65−69 years
16	34	9417	2.93	3	1	70−75 years
16	27	9428	9.9	1	1	70−75 years
16	27	9473	0.21	3	1	60−64 years
16	27	9514	0.6	2	1	55−59 years
16	29	9541	0.8	1	1	60−64 years
16	29	9541	0.89	3	1	65−69 years
16	31	9578	4.7	2	2	70−75 years
16	31	9578	5.5	2	2	70−75 years
16	41	9597	10.6	1	2	65−69 years
16	41	9597	8.5	1	2	65−69 years
16	27	9929	0.1	1	1	70−75 years
16	33	9999	1.61	3	1	65−69 years
16	31	10002	1.5	2	1	60−64 years
16	31	10002	1.4	3	3	60−64 years
16	31	10002	1.39	3	3	60−64 years
16	31	10002	1.55	3	3	60−64 years
16	27	10011	0.8	1	1	65−69 years
16	27	10049	0.9	1	1	60−64 years
16	34	10079	0.94	3	1	55−59 years
16	35	10139	2.3	2	1	60−64 years
16	33	10181	3.44	3	1	70−75 years
16	34	10233	0.3	3	1	55−59 years
16	34	10367	0.9	2	1	55−59 years
16	34	10373	0.8	3	1	65−69 years
16	34	10414	4.9	3	1	60−64 years
16	34	10430	0.64	3	1	55−59 years
16	34	10448	1.19	3	1	55−59 years
16	34	10449	1	3	1	55−59 years
16	34	10472	2.48	3	1	60−64 years
16	34	10476	0.35	3	1	60−64 years
16	34	10479	2.42	3	1	65−69 years
16	33	10484	0.55	3	1	60−64 years
16	34	10497	4.66	3	1	65−69 years
17	46	10526	2.3	1	1	65−69 years
17	46	10529	1	1	1	70−75 years
17	46	10531	6.3	1	1	70−75 years
17	46	10589	0.4	1	1	55−59 years
17	46	10618	0.5	1	1	55−59 years
17	46	10715	9.9	1	1	60−64 years
17	46	10750	0.4	1	2	65−69 years
17	46	10750	0.5	1	2	65−69 years
17	46	10943	0.4	1	1	55−59 years
18	47	11124	1.53	1	1	60−64 years
18	47	11147	4.73	1	1	60−64 years
18	47	11154	1.08	1	1	60−64 years
18	47	11155	0.64	1	1	55−59 years
18	47	11161	1.52	1	1	65−69 years
18	47	11213	0.01	1	1	65−69 years
18	47	11218	0.63	1	1	65−69 years
18	47	11237	0.99	1	1	60−64 years
18	47	11265	0.79	1	1	60−64 years
18	47	11281	2.39	1	1	70−75 years
18	47	11291	0.6	1	1	60−64 years
18	47	11302	1.46	1	1	65−69 years
18	47	11307	0.42	1	1	55−59 years
18	47	11331	0.96	1	1	60−64 years
18	47	11361	1.35	1	1	60−64 years
18	47	11362	8.8	1	1	70−75 years
18	47	11409	5.18	1	1	70−75 years
18	47	11410	0.78	1	1	55−59 years
18	47	11475	0.87	1	1	60−64 years
18	47	11540	1.04	1	1	60−64 years
18	47	11562	1.12	1	1	55−59 years
20	49	12271	1.22	2	1	65−69 years
20	49	12276	1.1	1	1	65−69 years
20	49	12279	0.35	1	1	60−64 years
20	49	12296	3.03	1	1	< 55
20	49	12302	1.73	1	1	60−64 years
20	49	12320	0.35	1	1	60−64 years
20	49	12331	2.07	1	1	55−59 years
20	49	12336	1.24	1	1	55−59 years
20	49	12338	0.2	1	1	70−75 years
20	49	12339	0.53	1	1	55−59 years
20	49	12347	4.22	1	1	< 55
20	49	12387	4.91	2	1	60−64 years
20	49	12392	1.47	2	1	60−64 years
20	49	12395	1.28	1	1	55−59 years
20	49	12409	0.44	1	1	55−59 years
20	49	12423	5.36	1	1	70−75 years
20	49	12426	0.1	1	1	60−64 years
20	49	12448	2	1	1	65−69 years
20	49	12465	0.46	1	1	65−69 years
20	49	12482	0.8	1	1	60−64 years
20	49	12491	1.7	1	1	70−75 years
20	49	12551	2.97	1	1	60−64 years
20	49	12563	1.96	1	1	60−64 years
21	52	12589	0.47	3	1	55−59 years
21	52	12590	0.85	1	1	65−69 years
21	52	12598	0.51	1	1	60−64 years
21	52	12598	0.67	2	1	60−64 years
21	52	12598	1.1	3	2	65−69 years
21	52	12598	0.62	3	2	65−69 years
21	52	12604	1.03	3	1	55−59 years
21	52	12605	1.43	1	1	70−75 years
21	52	12609	0.12	1	1	65−69 years
21	52	12610	0.83	1	1	60−64 years
21	52	12613	1	3	1	60−64 years
21	52	12617	2.45	1	1	60−64 years
21	52	12617	1.99	2	2	60−64 years
21	52	12617	2.12	2	2	60−64 years
21	52	12617	2.58	3	3	65−69 years
21	52	12617	2.92	3	3	65−69 years
21	52	12617	3.31	3	3	65−69 years
21	52	12618	3.07	3	2	60−64 years
21	52	12618	3.81	3	2	60−64 years
21	52	12630	6.16	3	1	60−64 years
21	52	12638	7.11	3	2	55−59 years
21	52	12638	3.19	3	2	55−59 years
21	52	12645	1.7	3	1	70−75 years
21	52	12648	0.79	3	3	60−64 years
21	52	12648	0.81	3	3	60−64 years
21	52	12648	0.93	3	3	60−64 years
21	52	12651	1.98	2	1	65−69 years
21	52	12653	0.89	3	1	60−64 years
21	52	12663	3.32	1	2	60−64 years
21	52	12663	3.44	1	2	60−64 years
21	52	12675	0.9	1	1	60−64 years
21	52	12690	0.71	3	1	70−75 years
21	52	12695	0.79	3	1	65−69 years
21	52	12696	1.76	3	1	55−59 years
21	52	12701	0.84	1	1	55−59 years
21	52	12721	4.28	1	1	70−75 years
21	52	12749	7.93	2	1	55−59 years
21	52	12749	2.83	3	1	55−59 years
21	52	12769	1.15	1	1	65−69 years
21	52	12769	1.14	2	1	70−75 years
21	52	12769	0.95	3	2	70−75 years
21	52	12769	1.39	3	2	70−75 years
21	52	12811	0.46	1	1	55−59 years
21	52	12829	7.91	3	1	60−64 years
21	52	12843	0.86	1	1	65−69 years
21	52	12864	4.51	1	1	< 55
21	52	12879	1.4	1	1	60−64 years
21	52	12939	0.81	3	1	60−64 years
21	52	12945	3.33	3	1	70−75 years
21	52	13009	1.22	3	1	70−75 years
21	52	13042	1.6	3	1	65−69 years
21	52	13061	3.82	3	1	65−69 years
22	53	13065	0.9	1	2	60−64 years
22	53	13065	1.28	1	2	65−69 years
22	53	13068	5.38	1	3	55−59 years
22	53	13068	5.09	1	3	60−64 years
22	53	13068	5.5	1	3	60−64 years
22	53	13068	6.85	2	2	60−64 years
22	53	13068	8.17	2	2	60−64 years
22	53	13068	0.01	3	1	60−64 years
22	53	13071	0.98	1	1	60−64 years
22	53	13071	1.28	2	1	65−69 years
22	53	13071	1.67	3	1	65−69 years
22	53	13076	3.75	1	1	70−75 years
22	53	13077	4.18	3	1	60−64 years
22	53	13078	0.75	2	1	60−64 years
22	53	13078	0.83	3	1	60−64 years
22	53	13080	11.5	1	4	60−64 years
22	53	13080	3.17	1	4	60−64 years
22	53	13080	2.05	1	4	65−69 years
22	53	13080	2.13	1	4	65−69 years
22	53	13080	1.6	2	1	65−69 years
22	53	13083	0.99	1	1	60−64 years
22	53	13084	1.52	2	1	60−64 years
22	53	13087	4.42	1	1	70−75 years
22	53	13087	5.82	2	1	70−75 years
22	53	13088	1.82	3	1	60−64 years
22	53	13090	2.72	2	2	65−69 years
22	53	13090	2.37	2	2	70−75 years
22	53	13091	1.57	1	2	60−64 years
22	53	13091	1.26	1	2	60−64 years
22	53	13091	1.49	3	1	65−69 years
22	53	13096	0.85	1	1	55−59 years
22	53	13097	1.82	1	1	65−69 years
22	53	13103	1.83	1	1	65−69 years
22	53	13104	0.65	2	1	< 55
22	53	13104	0.9	3	1	55−59 years
22	53	13105	1.44	3	1	65−69 years
22	53	13109	1.59	1	2	70−75 years
22	53	13109	6.93	1	2	70−75 years
22	53	13113	1.11	2	2	60−64 years
22	53	13113	0.77	2	2	60−64 years
22	53	13124	0.71	2	1	60−64 years
22	53	13130	3.24	1	1	70−75 years
22	53	13130	7.45	2	1	70−75 years
22	53	13132	1.98	2	1	55−59 years
22	53	13139	0.83	1	1	55−59 years
22	53	13142	1.79	1	1	60−64 years
22	53	13142	2.14	2	2	65−69 years
22	53	13142	2.22	2	2	65−69 years
22	53	13145	0.75	1	1	70−75 years
22	53	13149	3.73	2	1	70−75 years
22	53	13152	0.66	2	2	55−59 years
22	53	13152	0.55	2	2	55−59 years
22	53	13152	0.7	3	2	55−59 years
22	53	13152	0.9	3	2	60−64 years
22	53	13156	2.01	3	1	55−59 years
22	53	13164	1.73	3	1	60−64 years
22	53	13167	1.12	1	1	55−59 years
22	53	13167	1.03	2	1	55−59 years
22	53	13169	0.91	3	1	< 55
22	53	13208	2.38	3	1	55−59 years
22	53	13227	1.52	1	1	55−59 years
22	53	13227	1.07	2	1	60−64 years
22	53	13257	2.86	2	1	60−64 years
22	53	13261	1.51	3	2	55−59 years
22	53	13261	2.36	3	2	55−59 years
22	53	13271	0.33	1	1	55−59 years
22	53	13273	0.27	1	2	70−75 years
22	53	13273	0.35	1	2	70−75 years
22	53	13288	1.42	1	1	55−59 years
22	53	13300	0.36	2	1	55−59 years
22	53	13311	1.39	1	1	65−69 years
22	53	13311	1.26	2	1	65−69 years
22	53	13314	11	1	2	70−75 years
22	53	13314	12.1	1	2	70−75 years
22	53	13317	3.42	1	1	60−64 years
22	53	13340	3.6	3	1	70−75 years
22	53	13370	6.9	2	1	70−75 years
22	53	13393	1.02	3	1	55−59 years
22	53	13394	0.13	3	1	70−75 years
23	54	13577	0.35	1	1	55−59 years
23	56	13579	0.5	1	1	55−59 years
23	56	13579	0.44	2	1	55−59 years
23	57	13582	4.9	3	1	60−64 years
23	54	13592	2.1	1	1	65−69 years
23	55	13595	0.86	1	1	55−59 years
23	55	13595	0.98	2	1	60−64 years
23	56	13596	0.59	2	3	55−59 years
23	56	13596	0.35	2	3	55−59 years
23	56	13596	0.38	2	3	55−59 years
23	56	13596	0.2	3	2	55−59 years
23	56	13596	0.27	3	2	55−59 years
23	54	13597	0.73	2	1	65−69 years
23	55	13598	1	1	1	60−64 years
23	55	13599	1.3	1	1	60−64 years
23	55	13599	1.6	2	1	60−64 years
23	54	13602	1.9	1	1	55−59 years
23	54	13602	2.2	2	1	60−64 years
23	54	13603	0.34	3	1	70−75 years
23	56	13607	0.5	3	1	55−59 years
23	54	13620	1.8	2	1	55−59 years
23	54	13633	0.04	1	1	60−64 years
23	55	13637	1.2	3	2	55−59 years
23	55	13637	0.52	3	2	55−59 years
23	55	13641	0.77	2	1	65−69 years
23	55	13642	0.4	1	1	55−59 years
23	55	13642	0.67	2	1	60−64 years
23	60	13643	0.91	2	1	55−59 years
23	61	13645	1.4	3	1	65−69 years
23	56	13648	2.1	3	1	55−59 years
23	54	13649	2.1	1	1	60−64 years
23	54	13649	3.1	3	4	65−69 years
23	54	13649	4.3	3	4	65−69 years
23	54	13649	3.8	3	4	65−69 years
23	54	13649	3.4	3	4	65−69 years
23	62	13652	2.1	1	1	60−64 years
23	55	13654	1.4	2	1	55−59 years
23	55	13654	1.4	3	1	55−59 years
23	56	13655	2.5	3	1	70−75 years
23	54	13659	1.4	2	1	70−75 years
23	56	13660	0.72	3	1	55−59 years
23	56	13661	0.42	3	1	55−59 years
23	56	13662	0.51	2	1	55−59 years
23	56	13662	0.63	3	1	60−64 years
23	55	13667	1.9	1	1	65−69 years
23	56	13672	0.38	3	1	60−64 years
23	56	13678	0.52	2	1	60−64 years
23	56	13678	0.37	3	1	60−64 years
23	56	13679	1	2	1	65−69 years
23	54	13680	0.9	2	1	55−59 years
23	56	13682	9.7	1	1	60−64 years
23	56	13683	0.76	2	1	70−75 years
23	54	13684	0.11	2	2	65−69 years
23	54	13684	0.13	2	2	70−75 years
23	54	13684	0.25	3	1	70−75 years
23	55	13685	0.56	1	1	60−64 years
23	55	13685	0.92	2	1	65−69 years
23	55	13685	0.77	3	1	65−69 years
23	55	13689	0.84	1	1	55−59 years
23	54	13695	1.2	1	1	55−59 years
23	54	13695	19.6	3	1	60−64 years
23	58	13696	1.3	3	1	60−64 years
23	60	13697	2.4	2	1	55−59 years
23	56	13698	12.5	3	2	60−64 years
23	56	13698	20	3	2	60−64 years
23	54	13700	1.2	1	1	60−64 years
23	54	13700	1.5	2	1	65−69 years
23	54	13700	1.2	3	1	65−69 years
23	56	13703	0.99	2	1	65−69 years
23	56	13703	1.2	3	1	70−75 years
23	55	13704	1.1	1	1	60−64 years
23	55	13704	1.8	2	1	65−69 years
23	55	13705	0.2	2	1	70−75 years
23	56	13707	1.8	2	1	70−75 years
23	59	13709	0.39	1	1	65−69 years
23	55	13710	1.9	1	1	55−59 years
23	55	13710	0.84	2	1	55−59 years
23	55	13710	0.63	3	2	60−64 years
23	55	13710	1.2	3	2	60−64 years
23	60	13713	0.26	1	1	55−59 years
23	54	13716	1	3	1	65−69 years
23	55	13717	1.4	1	2	65−69 years
23	55	13717	1.4	1	2	65−69 years
23	56	13718	1.3	3	3	65−69 years
23	56	13718	1.3	3	3	65−69 years
23	56	13718	3.3	3	3	65−69 years
23	56	13719	0.13	3	2	70−75 years
23	56	13719	0.16	3	2	70−75 years
23	54	13720	1.9	1	1	65−69 years
23	54	13720	2.2	2	2	70−75 years
23	54	13720	2.3	2	2	70−75 years
23	54	13720	2.3	3	2	70−75 years
23	54	13720	1.7	3	2	70−75 years
23	55	13726	6	2	1	55−59 years
23	54	13730	0.56	2	1	70−75 years
23	54	13730	0.51	3	1	70−75 years
23	54	13733	0.66	2	1	55−59 years
23	54	13733	0.72	3	2	60−64 years
23	54	13733	0.48	3	2	60−64 years
23	60	13734	1.9	1	1	60−64 years
23	55	13737	1.3	1	1	55−59 years
23	55	13737	1.3	2	1	55−59 years
23	54	13738	0.96	2	1	55−59 years
23	60	13739	1.2	1	1	70−75 years
23	55	13742	1.4	3	1	65−69 years
23	56	13743	0.39	2	2	60−64 years
23	56	13743	0.53	2	2	60−64 years
23	56	13743	0.21	3	2	65−69 years
23	56	13743	0.18	3	2	65−69 years
23	54	13745	2.3	3	1	70−75 years
23	56	13748	0.44	1	1	55−59 years
23	56	13748	0.47	2	1	60−64 years
23	56	13748	0.39	3	3	60−64 years
23	56	13748	0.62	3	3	60−64 years
23	56	13748	0.69	3	3	60−64 years
23	54	13753	2.3	1	2	70−75 years
23	54	13753	1	1	2	70−75 years
23	56	13755	4.8	1	1	65−69 years
23	61	13757	0.04	3	2	60−64 years
23	61	13757	0.29	3	2	60−64 years
23	54	13758	0.04	1	2	70−75 years
23	54	13758	0.03	1	2	70−75 years
23	54	13758	0.05	2	1	70−75 years
23	61	13759	0.66	3	1	60−64 years
23	54	13761	1.2	2	1	55−59 years
23	54	13761	2	3	1	60−64 years
23	54	13767	1.4	1	1	65−69 years
23	54	13767	1.4	2	1	65−69 years
23	55	13773	1.5	3	1	60−64 years
23	54	13774	2.2	3	2	70−75 years
23	54	13774	3.1	3	2	70−75 years
23	54	13775	0.68	1	2	60−64 years
23	54	13775	0.61	1	2	60−64 years
23	54	13775	0.67	3	1	65−69 years
23	56	13781	0.99	2	1	65−69 years
23	56	13781	0.38	3	2	65−69 years
23	56	13781	0.74	3	2	65−69 years
23	54	13783	3.3	3	1	55−59 years
23	55	13784	0.5	1	1	60−64 years
23	55	13784	0.32	2	1	60−64 years
23	55	13784	0.37	3	1	65−69 years
23	61	13786	1.6	3	1	70−75 years
23	55	13788	0.43	1	1	60−64 years
23	54	13793	0.44	1	1	70−75 years
23	54	13793	0.55	2	1	70−75 years
23	54	13793	0.34	3	1	70−75 years
23	55	13796	5.9	2	1	65−69 years
23	55	13800	1	1	1	65−69 years
23	54	13801	1.1	2	2	55−59 years
23	54	13801	2.5	2	2	60−64 years
23	54	13801	1.6	3	2	60−64 years
23	54	13801	1.5	3	2	60−64 years
23	56	13803	2.8	2	1	70−75 years
23	56	13805	0.83	2	2	65−69 years
23	56	13805	0.92	2	2	65−69 years
23	56	13805	0.86	3	4	65−69 years
23	56	13805	0.54	3	4	65−69 years
23	56	13805	5.8	3	4	65−69 years
23	56	13805	0.56	3	4	70−75 years
23	60	13807	8.5	1	1	70−75 years
23	60	13807	6.6	2	1	70−75 years
23	55	13808	0.33	3	1	55−59 years
23	56	13810	0.57	2	1	65−69 years
23	55	13811	0.41	2	2	65−69 years
23	55	13811	0.81	2	2	65−69 years
23	55	13811	0.32	3	2	65−69 years
23	55	13811	0.4	3	2	70−75 years
23	54	13818	1.3	2	2	60−64 years
23	54	13818	1.5	2	2	60−64 years
23	54	13818	2	3	1	60−64 years
23	54	13819	2.8	1	1	65−69 years
23	56	13820	2.9	2	1	60−64 years
23	56	13820	3.1	3	2	60−64 years
23	56	13820	4.1	3	2	65−69 years
23	55	13822	0.32	1	1	60−64 years
23	55	13822	0.35	3	1	65−69 years
23	55	13829	1.5	1	1	65−69 years
23	56	13831	0.27	2	1	60−64 years
23	56	13831	0.24	3	2	60−64 years
23	56	13831	0.25	3	2	60−64 years
23	56	13835	0.35	2	1	70−75 years
23	54	13839	0.38	1	1	55−59 years
23	54	13839	0.37	3	1	60−64 years
23	59	13842	4.4	1	1	60−64 years
23	56	13845	0.24	2	1	65−69 years
23	56	13845	0.28	3	2	65−69 years
23	56	13845	0.1	3	2	70−75 years
23	55	13848	0.39	1	1	55−59 years
23	56	13853	0.5	2	1	60−64 years
23	56	13853	0.05	3	3	65−69 years
23	56	13853	0.28	3	3	65−69 years
23	56	13853	0.67	3	3	65−69 years
23	56	13857	1.6	1	1	65−69 years
23	56	13857	2.1	2	1	65−69 years
23	54	13858	3	2	1	60−64 years
23	54	13858	2.9	3	3	65−69 years
23	54	13858	2.7	3	3	65−69 years
23	54	13858	3.3	3	3	65−69 years
23	55	13860	0.09	1	1	55−59 years
23	54	13861	0.22	2	1	70−75 years
23	54	13861	0.3	3	1	70−75 years
23	55	13864	4.7	2	1	60−64 years
23	55	13864	3.9	3	1	60−64 years
23	54	13865	2.1	2	1	60−64 years
23	60	13868	0.39	2	1	55−59 years
23	60	13868	0.51	3	1	55−59 years
23	56	13871	0.12	1	1	70−75 years
23	56	13871	0.05	2	1	70−75 years
23	54	13872	2.1	2	1	55−59 years
23	54	13872	1.9	3	4	55−59 years
23	54	13872	2.6	3	4	55−59 years
23	54	13872	3	3	4	55−59 years
23	54	13872	3	3	4	55−59 years
23	55	13875	3.1	1	1	60−64 years
23	55	13877	0.8	3	1	60−64 years
23	56	13879	1.2	1	1	55−59 years
23	56	13879	1.4	2	1	60−64 years
23	56	13879	1.8	3	1	60−64 years
23	54	13881	0.97	2	1	60−64 years
23	55	13882	0.92	2	1	60−64 years
23	55	13882	0.69	3	1	60−64 years
23	54	13884	1.1	1	1	60−64 years
23	54	13884	0.96	3	1	65−69 years
23	55	13886	2.1	2	1	65−69 years
23	55	13886	1.8	3	1	65−69 years
23	54	13887	1.9	1	1	65−69 years
23	55	13897	1.4	1	1	60−64 years
23	55	13897	1.2	2	1	65−69 years
23	55	13899	0.04	1	1	55−59 years
23	54	13903	1.6	2	1	70−75 years
23	60	13905	0.52	2	1	55−59 years
23	54	13906	0.12	2	1	55−59 years
23	54	13906	0.14	3	1	55−59 years
23	55	13911	0.25	3	1	55−59 years
23	55	13913	0.34	2	1	65−69 years
23	62	13917	0.23	1	1	55−59 years
23	54	13919	1.3	3	1	70−75 years
23	54	13920	2.2	2	1	65−69 years
23	54	13929	1.8	1	1	65−69 years
23	55	13931	1.8	2	1	60−64 years
23	55	13935	0.27	1	1	65−69 years
23	55	13937	0.32	3	1	55−59 years
23	56	13941	0.92	2	2	< 55
23	56	13941	0.48	2	2	55−59 years
23	56	13941	0.49	3	2	55−59 years
23	56	13941	0.6	3	2	55−59 years
23	55	13942	1.1	2	1	55−59 years
23	55	13942	0.49	3	1	60−64 years
23	60	13946	0.54	2	2	55−59 years
23	60	13946	1.2	2	2	55−59 years
23	56	13950	0.79	2	1	65−69 years
23	56	13950	5.2	3	3	65−69 years
23	56	13950	4.6	3	3	65−69 years
23	56	13950	2.6	3	3	65−69 years
23	56	13951	1.9	2	1	55−59 years
23	55	13952	0.77	3	1	55−59 years
23	55	13955	0.45	1	1	65−69 years
23	55	13961	2.4	2	1	60−64 years
23	55	13961	3.6	3	1	60−64 years
23	55	13965	0.44	1	1	60−64 years
23	54	13972	7.2	3	1	70−75 years
23	62	13974	3.3	1	1	55−59 years
23	56	13975	3.1	3	1	65−69 years
23	56	13976	1.5	3	1	70−75 years
23	55	13981	0.99	1	1	65−69 years
23	54	13982	0.04	1	2	70−75 years
23	54	13982	0.04	1	2	70−75 years
23	60	13987	0.91	1	1	60−64 years
23	56	13989	0.66	2	1	60−64 years
23	56	13989	0.74	3	2	60−64 years
23	56	13989	0.51	3	2	60−64 years
23	54	13990	1	3	1	70−75 years
23	54	14000	0.53	2	2	60−64 years
23	54	14000	2.2	2	2	60−64 years
23	54	14000	0.52	3	2	60−64 years
23	54	14000	0.42	3	2	65−69 years
23	54	14004	0.34	3	1	55−59 years
23	55	14008	0.73	3	1	55−59 years
23	56	14009	30.6	3	4	55−59 years
23	56	14009	10.5	3	4	55−59 years
23	56	14009	13.7	3	4	55−59 years
23	56	14009	13.3	3	4	55−59 years
23	54	14010	1.1	1	1	60−64 years
23	54	14010	1.3	2	1	60−64 years
23	54	14010	1.8	3	1	65−69 years
23	56	14011	0.95	2	1	55−59 years
23	55	14012	1.2	1	1	55−59 years
23	56	14014	1.7	3	1	< 55
23	60	14017	1.9	2	1	55−59 years
23	60	14017	2.6	3	1	55−59 years
23	54	14020	0.35	2	1	60−64 years
23	55	14022	2	2	1	55−59 years
23	56	14023	0.18	3	1	55−59 years
23	56	14029	3.9	2	1	65−69 years
23	56	14036	1.2	1	1	60−64 years
23	56	14036	2.3	2	2	60−64 years
23	56	14036	3.2	2	2	60−64 years
23	56	14036	3.5	3	1	60−64 years
23	55	14037	5.5	1	1	60−64 years
23	54	14040	3.6	2	1	60−64 years
23	56	14041	0.99	2	2	55−59 years
23	56	14041	1.1	2	2	55−59 years
23	56	14041	0.94	3	1	60−64 years
23	54	14042	0.33	3	1	55−59 years
23	54	14044	2.6	1	1	65−69 years
23	54	14044	2.8	2	1	70−75 years
23	54	14044	3.6	3	4	70−75 years
23	54	14044	4.1	3	4	70−75 years
23	54	14044	4.3	3	4	70−75 years
23	54	14044	5.1	3	4	70−75 years
23	56	14046	0.86	2	1	65−69 years
23	56	14046	0.36	3	2	65−69 years
23	56	14046	0.34	3	2	65−69 years
23	62	14049	2.7	1	2	55−59 years
23	62	14049	4	1	2	60−64 years
23	62	14049	2.3	2	1	60−64 years
23	62	14050	0.15	1	1	55−59 years
23	62	14050	0.19	2	2	55−59 years
23	62	14050	0.2	2	2	55−59 years
23	54	14051	0.8	3	1	60−64 years
23	64	14052	0.94	3	3	55−59 years
23	64	14052	1	3	3	55−59 years
23	64	14052	0.94	3	3	60−64 years
23	54	14056	1.6	3	1	60−64 years
23	54	14057	0.34	2	1	55−59 years
23	54	14058	1.8	1	1	60−64 years
23	54	14058	2.4	2	1	60−64 years
23	54	14058	2.4	3	1	65−69 years
23	55	14061	0.63	1	1	60−64 years
23	55	14061	0.91	2	1	60−64 years
23	56	14062	0.67	2	1	60−64 years
23	56	14062	1.1	3	2	60−64 years
23	56	14062	1.4	3	2	60−64 years
23	61	14064	13.1	3	6	65−69 years
23	61	14064	12.2	3	6	65−69 years
23	61	14064	8.3	3	6	65−69 years
23	61	14064	7.8	3	6	65−69 years
23	61	14064	7.8	3	6	65−69 years
23	61	14064	14.9	3	6	65−69 years
23	55	14066	4.8	2	2	55−59 years
[truncated: 4,113 more rows]

## Sheet: data description
baseline_fup_IR = dataset used for descriptive tables (Table 1 -2) and for PSA screening incidence rate (part of Table 3). To perform statistical models, please reshape this dataset in long format
	Period 1 = 01/01/2010-30/06/2012; Period 2=01/07/2012-30/06/2014; Period 3= 01/07/2014-30/06/2017
practice_n	counter label for practice
dr_n	counter label for doctor
pat_n	counter label for patient
dr_sex	sex of doctor
dr_doby	doctor's year of birth (in classes)
practice_type	type of practice: Doppelpraxis= Double praxis; Einzelpraxis=Single practice; Gruppenpraxis=Group practice
dr_region	practice location:CEN=Urban area; PERI=Rural area; SUB=Suburban area; IND,OTHER ,PEND=Other areas;
n_cons	number of patient's consultations
cons_daily	number of doctor's daily consultations
pat_age_1	age of patient at beginning of period 1 (in classes)
pat_age_2	age of patient at beginning of period 2 (in classes)
pat_age_3	age of patient at beginning of period 3 (in classes)
cron_dis_1	number of patient's chronic diseases at beginning of period 1
cron_dis_2	number of patient's chronic diseases at beginning of period 2
cron_dis_3	number of patient's chronic diseases at beginning of period 3
py_1	patient's years in period1
py_2	patient's years in period2
py_3	patient's years in period3
n_psa_1	number of patient's PSA test in period 1
n_psa_2	number of patient's PSA test in period 2
n_psa_3	number of patient's PSA test in period 3
psa = dataset of all PSA screening tests (used for Table 4)
practice_n	counter label for practice
dr_n	counter label for doctor
pat_n	counter label for patient
psa_value	value of PSA test
time	period 1,2,3 (with reference to the PSA screening date)
tot_psa_time	total of PSA tests, for the patient, in the PSA period
age_psa	age of patient at PSA screening (in classes)
